# Supplementary material for: 4-Chloro-6-methyl-N-(4-methyl­phen­yl)quinolin-2-amine
Source: Acta Crystallogr Sect E Struct Rep Online. 2011 Jan 26;67(Pt 2):o490. doi: 10.1107/S1600536811002327 (PMC3051802; doi:10.1107/S1600536811002327)
Supplement: Supplementary file 1 [file e-67-0o490-sup1.cif]

##############################################################################
###                                                                        ###
###        Electronic paper (Acta Crystallographica Section E)             ###
###                                                                        ###
##############################################################################
#                                                                            #
# This CIF contains the data in a paper accepted for publication in Acta     #
# Crystallographica Section E. It conforms to the requirements of Notes      #
# for Authors for Section E, and has been peer reviewed under the auspices   #
# of the IUCr Commission on Journals.                                        #
#                                                                            #
# Full details of the Crystallographic Information File format               #
# are given in the paper "The Crystallographic Information File (CIF):       #
# a New Standard Archive File for Crystallography" by S. R. Hall, F. H.      #
# Allen and I. D. Brown [Acta Cryst. (1991), A47, 655-685].                  #
#                                                                            #
# The current version of the core CIF dictionary is obtainable from          #
# ftp://ftp.iucr.org/pub/cif_core.dic. The current version number is 2.4.    #
#                                                                            #
# Software is freely available for graphical display of the structure(s) in  #
# this CIF.  For information consult the CIF home page http://www.iucr.org/  #
# cif/home.html                                                              #
#                                                                            #
# This file may be used for bona fide research purposes within the           #
# scientific community so long as proper attribution is given to the journal # 
# article from which it was obtained.                                        #
#                                                                            #
##############################################################################
                                             
data_global
_audit_creation_method     SHELXL-97
_journal_date_recd_electronic     2011-01-03
_journal_date_accepted     2011-01-15
_journal_name_full     'Acta Crystallographica, Section E'
_journal_year     2011
_journal_volume     67
_journal_issue      2
_journal_page_first     o490
_journal_page_last     o490
_journal_paper_category     QO
_journal_coeditor_code     BT5456
_publ_contact_author_name     ' Prof. D. Velmurugan '
_publ_contact_author_address
;   Centre of Advanced Study in Crystallography and Biophysics
    University of Madras
    Guindy Campus
    Chennai - 600 025
    India
;
_publ_contact_author_email     'dvelmurugan@unom.ac.in'
_publ_contact_author_fax     '+9144 22352494'
_publ_contact_author_phone     '+9144 22300122'
_publ_section_title
;
4-Chloro-6-methyl-<i>N</i>-(4-methylphenyl)quinolin-2-amine
;
loop_
    _publ_author_name
    _publ_author_address
    'K. N. Vennila '
;
    Centre of Advanced Study in Crystallography and Biophysics
    University of Madras
    Guindy Campus
    Chennai 600 025
    India
;
    'K. Prabha'
;
    Department of Chemistry,
    Bharathiar University,
    Coimbatore 641 046
    India
;
    'M. Manoj'
;
     Department of Chemistry,
     Bharathiar University,
     Coimbatore 641 046
     India
;
    'K. J. Rajendra Prasad'
;
     Department of Chemistry,
     Bharathiar University,
     Coimbatore 641 046
     India
;
    'D. Velmurugan'
;
    Centre of Advanced Study in Crystallography and Biophysics
    University of Madras
    Guindy Campus
    Chennai 600 025
    India
;
data_I
_audit_creation_method     SHELXL-97
_chemical_name_systematic
;
4-chloro-6-methyl-<i>N</i>-(4-methylphenyl)quinolin-2-amine
;
_chemical_name_common     ?
_chemical_formula_moiety     'C17 H15 Cl N2'
_chemical_formula_sum     'C17 H15 Cl N2'
_chemical_formula_iupac     'C17 H15 Cl N2'
_chemical_formula_weight     282.76
_chemical_melting_point     ?
_symmetry_cell_setting     monoclinic
_symmetry_space_group_name_H-M     'P 21/c'
_symmetry_space_group_name_Hall     '-P 2ybc'
loop_
    _symmetry_equiv_pos_as_xyz
    'x, y, z'
    '-x, y+1/2, -z+1/2'
    '-x, -y, -z'
    'x, -y-1/2, z-1/2'
_cell_length_a     15.1445(13)
_cell_length_b     11.4337(10)
_cell_length_c     8.4764(7)
_cell_angle_alpha     90.00
_cell_angle_beta     92.344(4)
_cell_angle_gamma     90.00
_cell_volume     1466.5(2)
_cell_formula_units_Z     4
_cell_measurement_reflns_used     3683
_cell_measurement_theta_min     1.33
_cell_measurement_theta_max     28.39
_cell_measurement_temperature     293(2)
_exptl_crystal_description     block
_exptl_crystal_colour     yellow
_exptl_crystal_size_max     0.22
_exptl_crystal_size_mid     0.21
_exptl_crystal_size_min     0.20
_exptl_crystal_density_diffrn     1.281
_exptl_crystal_density_meas     ?
_exptl_crystal_density_method     'not measured'
_exptl_crystal_F_000     592
_exptl_absorpt_coefficient_mu     0.251
_exptl_absorpt_correction_type     none
_exptl_absorpt_process_details     ?
_exptl_absorpt_correction_T_min     ?
_exptl_absorpt_correction_T_max     ?
_exptl_special_details
;
;
_diffrn_ambient_temperature     293(2)
_diffrn_radiation_type     MoK\a
_diffrn_radiation_wavelength     0.71073
_diffrn_radiation_source     'fine-focus sealed tube'
_diffrn_radiation_monochromator     graphite
_diffrn_measurement_device_type     'Bruker SMART APEXII CCD'
_diffrn_measurement_method     '\w and \f'
_diffrn_detector_area_resol_mean     ?
_diffrn_reflns_number     13649
_diffrn_reflns_av_R_equivalents     0.0266
_diffrn_reflns_av_sigmaI/netI     0.0258
_diffrn_reflns_theta_min     1.35
_diffrn_reflns_theta_max     28.39
_diffrn_reflns_theta_full     28.39
_diffrn_measured_fraction_theta_max     0.996
_diffrn_measured_fraction_theta_full     0.996
_diffrn_reflns_limit_h_min     -17
_diffrn_reflns_limit_h_max     20
_diffrn_reflns_limit_k_min     -13
_diffrn_reflns_limit_k_max     15
_diffrn_reflns_limit_l_min     -11
_diffrn_reflns_limit_l_max     11
_diffrn_standards_number     ?
_diffrn_standards_interval_count     ?
_diffrn_standards_interval_time     ?
_diffrn_standards_decay_%     ?
_refine_special_details
;
 Refinement of F^2^ against ALL reflections.  The weighted R-factor wR and
 goodness of fit S are based on F^2^, conventional R-factors R are based
 on F, with F set to zero for negative F^2^. The threshold expression of
 F^2^ > 2sigma(F^2^) is used only for calculating R-factors(gt) etc. and is
 not relevant to the choice of reflections for refinement.  R-factors based
 on F^2^ are statistically about twice as large as those based on F, and R-
 factors based on ALL data will be even larger.
;
_reflns_number_total     3669
_reflns_number_gt     2508
_reflns_threshold_expression     I>2sigma(I)
_refine_ls_structure_factor_coef     Fsqd
_refine_ls_matrix_type     full
_refine_ls_R_factor_all     0.0699
_refine_ls_R_factor_gt     0.0444
_refine_ls_wR_factor_gt     0.1104
_refine_ls_wR_factor_ref     0.1251
_refine_ls_goodness_of_fit_ref     1.026
_refine_ls_restrained_S_all     1.026
_refine_ls_number_reflns     3669
_refine_ls_number_parameters     183
_refine_ls_number_restraints     0
_refine_ls_hydrogen_treatment     constr
_refine_ls_weighting_scheme     calc
_refine_ls_weighting_details
         'calc w=1/[\s^2^(Fo^2^)+(0.0520P)^2^+0.3324P] where P=(Fo^2^+2Fc^2^)/3'
_atom_sites_solution_hydrogens     geom
_atom_sites_solution_primary     direct
_atom_sites_solution_secondary     difmap
_refine_ls_shift/su_max     0.001
_refine_ls_shift/su_mean     0.000
_refine_diff_density_max     0.177
_refine_diff_density_min     -0.299
_refine_ls_extinction_method     none
_refine_ls_extinction_coef     ?
loop_
    _atom_type_symbol
    _atom_type_description
    _atom_type_scat_dispersion_real
    _atom_type_scat_dispersion_imag
    _atom_type_scat_source
    'C' 'C' 0.0033 0.0016
                         'International Tables Vol C Tables 4.2.6.8 and 6.1.1.4'
    'H' 'H' 0.0000 0.0000
                         'International Tables Vol C Tables 4.2.6.8 and 6.1.1.4'
    'N' 'N' 0.0061 0.0033
                         'International Tables Vol C Tables 4.2.6.8 and 6.1.1.4'
    'Cl' 'Cl' 0.1484 0.1585
                         'International Tables Vol C Tables 4.2.6.8 and 6.1.1.4'
_computing_data_collection     'APEX2 (Bruker, 2008)'
_computing_cell_refinement     'SAINT (Bruker, 2008)'
_computing_data_reduction     'SAINT (Bruker, 2008)'
_computing_structure_solution     'SHELXS97 (Sheldrick, 2008)'
_computing_structure_refinement     'SHELXL97 (Sheldrick, 2008)'
_computing_molecular_graphics     'ORTEP-3 (Farrugia, 1997)'
_computing_publication_material     'PLATON (Spek, 2009)'
loop_
    _atom_site_type_symbol
    _atom_site_label
    _atom_site_fract_x
    _atom_site_fract_y
    _atom_site_fract_z
    _atom_site_U_iso_or_equiv
    _atom_site_adp_type
    _atom_site_calc_flag
    _atom_site_refinement_flags
    _atom_site_occupancy
    _atom_site_disorder_assembly
    _atom_site_disorder_group
    Cl Cl1 0.88432(3) 0.45826(5) 0.04769(5) 0.07158(19) Uani d . 1 . .
    C C4 0.83107(10) 0.48222(13) -0.26320(17) 0.0457(4) Uani d . 1 . .
    N N1 0.70049(9) 0.37817(12) -0.37362(14) 0.0493(3) Uani d . 1 . .
    C C5 0.77053(10) 0.45280(13) -0.38898(17) 0.0452(3) Uani d . 1 . .
    C C6 0.78424(12) 0.50298(17) -0.53791(19) 0.0571(4) Uani d . 1 . .
    H H6 0.7459 0.4847 -0.6228 0.068 Uiso calc R 1 . .
    C C3 0.90078(11) 0.55972(15) -0.2897(2) 0.0537(4) Uani d . 1 . .
    H H3 0.9400 0.5786 -0.2063 0.064 Uiso calc R 1 . .
    C C8 0.81569(11) 0.42723(14) -0.11597(17) 0.0490(4) Uani d . 1 . .
    C C9 0.74846(12) 0.35319(15) -0.10002(19) 0.0545(4) Uani d . 1 . .
    H H9 0.7394 0.3172 -0.0036 0.065 Uiso calc R 1 . .
    N N2 0.62355(11) 0.25326(14) -0.21237(17) 0.0660(4) Uani d . 1 . .
    H H2 0.6281 0.2093 -0.1301 0.079 Uiso calc R 1 . .
    C C7 0.85260(12) 0.57759(16) -0.5596(2) 0.0610(5) Uani d . 1 . .
    H H7 0.8599 0.6092 -0.6593 0.073 Uiso calc R 1 . .
    C C2 0.91267(12) 0.60825(16) -0.4350(2) 0.0578(4) Uani d . 1 . .
    C C11 0.54756(13) 0.23837(16) -0.3114(2) 0.0585(4) Uani d . 1 . .
    C C10 0.69089(11) 0.33048(14) -0.23354(19) 0.0509(4) Uani d . 1 . .
    C C16 0.50425(12) 0.33144(16) -0.3851(2) 0.0633(5) Uani d . 1 . .
    H H16 0.5279 0.4063 -0.3755 0.076 Uiso calc R 1 . .
    C C14 0.38882(13) 0.2042(2) -0.4889(2) 0.0721(6) Uani d . 1 . .
    C C15 0.42658(13) 0.31429(18) -0.4723(2) 0.0691(5) Uani d . 1 . .
    H H15 0.3988 0.3780 -0.5213 0.083 Uiso calc R 1 . .
    C C12 0.51110(15) 0.12859(18) -0.3286(2) 0.0754(6) Uani d . 1 . .
    H H12 0.5393 0.0646 -0.2812 0.091 Uiso calc R 1 . .
    C C1 0.98772(14) 0.69163(19) -0.4625(3) 0.0794(6) Uani d . 1 . .
    H H1A 0.9647 0.7693 -0.4775 0.119 Uiso calc R 1 . .
    H H1B 1.0178 0.6680 -0.5549 0.119 Uiso calc R 1 . .
    H H1C 1.0284 0.6907 -0.3727 0.119 Uiso calc R 1 . .
    C C17 0.30336(15) 0.1871(2) -0.5837(3) 0.1002(8) Uani d . 1 . .
    H H17A 0.3034 0.1115 -0.6330 0.150 Uiso calc R 1 . .
    H H17B 0.2977 0.2465 -0.6635 0.150 Uiso calc R 1 . .
    H H17C 0.2546 0.1923 -0.5152 0.150 Uiso calc R 1 . .
    C C13 0.43288(16) 0.1126(2) -0.4157(3) 0.0818(7) Uani d . 1 . .
    H H13 0.4093 0.0377 -0.4251 0.098 Uiso calc R 1 . .
loop_
    _atom_site_aniso_label
    _atom_site_aniso_U_11
    _atom_site_aniso_U_22
    _atom_site_aniso_U_33
    _atom_site_aniso_U_12
    _atom_site_aniso_U_13
    _atom_site_aniso_U_23
    Cl1 0.0732(3) 0.0915(4) 0.0487(3) 0.0072(3) -0.0138(2) 0.0015(2)
    C4 0.0506(8) 0.0431(8) 0.0435(8) 0.0052(7) 0.0014(6) -0.0006(6)
    N1 0.0576(8) 0.0490(7) 0.0415(7) -0.0057(6) 0.0054(6) -0.0029(6)
    C5 0.0513(8) 0.0439(8) 0.0406(7) -0.0002(7) 0.0037(6) -0.0011(6)
    C6 0.0644(10) 0.0655(11) 0.0411(8) -0.0082(9) -0.0010(7) 0.0034(8)
    C3 0.0536(9) 0.0528(10) 0.0542(9) -0.0011(8) -0.0037(7) -0.0015(8)
    C8 0.0565(9) 0.0508(9) 0.0395(8) 0.0090(8) -0.0011(7) -0.0007(7)
    C9 0.0697(11) 0.0531(10) 0.0410(8) 0.0055(9) 0.0069(7) 0.0060(7)
    N2 0.0813(10) 0.0610(9) 0.0561(9) -0.0195(8) 0.0079(8) 0.0082(7)
    C7 0.0694(11) 0.0659(12) 0.0483(9) -0.0085(9) 0.0076(8) 0.0112(8)
    C2 0.0571(9) 0.0523(10) 0.0641(11) -0.0037(8) 0.0049(8) 0.0028(8)
    C11 0.0720(11) 0.0512(10) 0.0540(9) -0.0145(9) 0.0211(8) -0.0070(8)
    C10 0.0622(10) 0.0443(9) 0.0469(9) -0.0012(8) 0.0106(7) -0.0016(7)
    C16 0.0644(11) 0.0509(11) 0.0759(12) -0.0124(9) 0.0198(9) -0.0141(9)
    C14 0.0716(12) 0.0801(14) 0.0660(12) -0.0248(11) 0.0220(10) -0.0215(11)
    C15 0.0644(11) 0.0662(13) 0.0780(13) -0.0061(9) 0.0198(10) -0.0078(10)
    C12 0.0959(15) 0.0530(11) 0.0781(13) -0.0185(11) 0.0119(11) -0.0002(10)
    C1 0.0747(13) 0.0750(14) 0.0886(15) -0.0199(11) 0.0065(11) 0.0112(11)
    C17 0.0856(16) 0.121(2) 0.0946(17) -0.0340(15) 0.0107(13) -0.0253(16)
    C13 0.0992(17) 0.0598(13) 0.0876(15) -0.0334(12) 0.0173(13) -0.0139(11)
_geom_special_details
;
 All esds (except the esd in the dihedral angle between two l.s. planes)
 are estimated using the full covariance matrix.  The cell esds are taken
 into account individually in the estimation of esds in distances, angles
 and torsion angles; correlations between esds in cell parameters are only
 used when they are defined by crystal symmetry.  An approximate (isotropic)
 treatment of cell esds is used for estimating esds involving l.s. planes.
;
loop_
    _geom_bond_atom_site_label_1
    _geom_bond_atom_site_label_2
    _geom_bond_site_symmetry_2
    _geom_bond_distance
    _geom_bond_publ_flag
    Cl1 C8 . 1.7356(16) ?
    C4 C3 . 1.403(2) ?
    C4 C5 . 1.418(2) ?
    C4 C8 . 1.425(2) ?
    N1 C10 . 1.320(2) ?
    N1 C5 . 1.3716(19) ?
    C5 C6 . 1.410(2) ?
    C6 C7 . 1.360(2) ?
    C6 H6 . 0.9300 ?
    C3 C2 . 1.369(2) ?
    C3 H3 . 0.9300 ?
    C8 C9 . 1.335(2) ?
    C9 C10 . 1.424(2) ?
    C9 H9 . 0.9300 ?
    N2 C10 . 1.366(2) ?
    N2 C11 . 1.407(2) ?
    N2 H2 . 0.8600 ?
    C7 C2 . 1.410(2) ?
    C7 H7 . 0.9300 ?
    C2 C1 . 1.509(3) ?
    C11 C12 . 1.377(3) ?
    C11 C16 . 1.385(3) ?
    C16 C15 . 1.378(3) ?
    C16 H16 . 0.9300 ?
    C14 C13 . 1.376(3) ?
    C14 C15 . 1.387(3) ?
    C14 C17 . 1.508(3) ?
    C15 H15 . 0.9300 ?
    C12 C13 . 1.382(3) ?
    C12 H12 . 0.9300 ?
    C1 H1A . 0.9600 ?
    C1 H1B . 0.9600 ?
    C1 H1C . 0.9600 ?
    C17 H17A . 0.9600 ?
    C17 H17B . 0.9600 ?
    C17 H17C . 0.9600 ?
    C13 H13 . 0.9300 ?
loop_
    _geom_angle_atom_site_label_1
    _geom_angle_atom_site_label_2
    _geom_angle_atom_site_label_3
    _geom_angle_site_symmetry_1
    _geom_angle_site_symmetry_3
    _geom_angle
    _geom_angle_publ_flag
    C3 C4 C5 . . 119.79(14) ?
    C3 C4 C8 . . 124.74(14) ?
    C5 C4 C8 . . 115.47(14) ?
    C10 N1 C5 . . 117.16(13) ?
    N1 C5 C6 . . 118.75(14) ?
    N1 C5 C4 . . 123.71(13) ?
    C6 C5 C4 . . 117.54(14) ?
    C7 C6 C5 . . 121.16(15) ?
    C7 C6 H6 . . 119.4 ?
    C5 C6 H6 . . 119.4 ?
    C2 C3 C4 . . 121.83(15) ?
    C2 C3 H3 . . 119.1 ?
    C4 C3 H3 . . 119.1 ?
    C9 C8 C4 . . 121.40(14) ?
    C9 C8 Cl1 . . 118.87(12) ?
    C4 C8 Cl1 . . 119.72(13) ?
    C8 C9 C10 . . 118.67(14) ?
    C8 C9 H9 . . 120.7 ?
    C10 C9 H9 . . 120.7 ?
    C10 N2 C11 . . 126.62(15) ?
    C10 N2 H2 . . 116.7 ?
    C11 N2 H2 . . 116.7 ?
    C6 C7 C2 . . 121.75(16) ?
    C6 C7 H7 . . 119.1 ?
    C2 C7 H7 . . 119.1 ?
    C3 C2 C7 . . 117.93(16) ?
    C3 C2 C1 . . 121.50(17) ?
    C7 C2 C1 . . 120.56(17) ?
    C12 C11 C16 . . 118.19(19) ?
    C12 C11 N2 . . 119.22(19) ?
    C16 C11 N2 . . 122.46(16) ?
    N1 C10 N2 . . 119.69(15) ?
    N1 C10 C9 . . 123.58(15) ?
    N2 C10 C9 . . 116.71(15) ?
    C15 C16 C11 . . 120.72(17) ?
    C15 C16 H16 . . 119.6 ?
    C11 C16 H16 . . 119.6 ?
    C13 C14 C15 . . 117.0(2) ?
    C13 C14 C17 . . 122.1(2) ?
    C15 C14 C17 . . 120.8(2) ?
    C16 C15 C14 . . 121.5(2) ?
    C16 C15 H15 . . 119.2 ?
    C14 C15 H15 . . 119.2 ?
    C11 C12 C13 . . 120.5(2) ?
    C11 C12 H12 . . 119.7 ?
    C13 C12 H12 . . 119.7 ?
    C2 C1 H1A . . 109.5 ?
    C2 C1 H1B . . 109.5 ?
    H1A C1 H1B . . 109.5 ?
    C2 C1 H1C . . 109.5 ?
    H1A C1 H1C . . 109.5 ?
    H1B C1 H1C . . 109.5 ?
    C14 C17 H17A . . 109.5 ?
    C14 C17 H17B . . 109.5 ?
    H17A C17 H17B . . 109.5 ?
    C14 C17 H17C . . 109.5 ?
    H17A C17 H17C . . 109.5 ?
    H17B C17 H17C . . 109.5 ?
    C14 C13 C12 . . 121.99(19) ?
    C14 C13 H13 . . 119.0 ?
    C12 C13 H13 . . 119.0 ?
loop_
    _geom_torsion_atom_site_label_1
    _geom_torsion_atom_site_label_2
    _geom_torsion_atom_site_label_3
    _geom_torsion_atom_site_label_4
    _geom_torsion_site_symmetry_1
    _geom_torsion_site_symmetry_2
    _geom_torsion_site_symmetry_3
    _geom_torsion_site_symmetry_4
    _geom_torsion
    _geom_torsion_publ_flag
    C10 N1 C5 C6 . . . . 178.35(15) ?
    C10 N1 C5 C4 . . . . -1.1(2) ?
    C3 C4 C5 N1 . . . . -179.84(14) ?
    C8 C4 C5 N1 . . . . 0.9(2) ?
    C3 C4 C5 C6 . . . . 0.7(2) ?
    C8 C4 C5 C6 . . . . -178.59(15) ?
    N1 C5 C6 C7 . . . . 179.95(16) ?
    C4 C5 C6 C7 . . . . -0.5(3) ?
    C5 C4 C3 C2 . . . . -0.2(3) ?
    C8 C4 C3 C2 . . . . 178.95(16) ?
    C3 C4 C8 C9 . . . . -179.17(16) ?
    C5 C4 C8 C9 . . . . 0.0(2) ?
    C3 C4 C8 Cl1 . . . . 1.9(2) ?
    C5 C4 C8 Cl1 . . . . -178.91(11) ?
    C4 C8 C9 C10 . . . . -0.7(2) ?
    Cl1 C8 C9 C10 . . . . 178.30(12) ?
    C5 C6 C7 C2 . . . . 0.0(3) ?
    C4 C3 C2 C7 . . . . -0.4(3) ?
    C4 C3 C2 C1 . . . . 179.92(17) ?
    C6 C7 C2 C3 . . . . 0.5(3) ?
    C6 C7 C2 C1 . . . . -179.77(18) ?
    C10 N2 C11 C12 . . . . 146.26(19) ?
    C10 N2 C11 C16 . . . . -38.0(3) ?
    C5 N1 C10 N2 . . . . -178.42(15) ?
    C5 N1 C10 C9 . . . . 0.4(2) ?
    C11 N2 C10 N1 . . . . -17.5(3) ?
    C11 N2 C10 C9 . . . . 163.54(16) ?
    C8 C9 C10 N1 . . . . 0.4(3) ?
    C8 C9 C10 N2 . . . . 179.33(15) ?
    C12 C11 C16 C15 . . . . 0.3(3) ?
    N2 C11 C16 C15 . . . . -175.44(16) ?
    C11 C16 C15 C14 . . . . 0.4(3) ?
    C13 C14 C15 C16 . . . . -0.7(3) ?
    C17 C14 C15 C16 . . . . 179.50(18) ?
    C16 C11 C12 C13 . . . . -0.7(3) ?
    N2 C11 C12 C13 . . . . 175.21(18) ?
    C15 C14 C13 C12 . . . . 0.3(3) ?
    C17 C14 C13 C12 . . . . -179.9(2) ?
    C11 C12 C13 C14 . . . . 0.4(3) ?
loop_
    _geom_hbond_atom_site_label_D
    _geom_hbond_atom_site_label_H
    _geom_hbond_atom_site_label_A
    _geom_hbond_site_symmetry_A
    _geom_hbond_distance_DH
    _geom_hbond_distance_HA
    _geom_hbond_distance_DA
    _geom_hbond_angle_DHA
    _geom_hbond_publ_flag
    N2 H2 N1 4_566 0.86 2.59 3.404(2) 157 yes
