# Supplementary material for: 4-Chloro-6-methyl-N-(4-methyl­phen­yl)quinolin-2-amine
Source: Acta Crystallogr Sect E Struct Rep Online. 2011 Jan 26;67(Pt 2):o490. doi: 10.1107/S1600536811002327 (PMC3051802; doi:10.1107/S1600536811002327)
Supplement: Supplementary file 2 [file e-67-0o490-Isup2.hkl]

# 
# h,k,l, Fc-squared, Fo-squared, sigma(Fo-squared) and status flag 
# 
data_I
_shelx_title ' F in P2(1)/c' 
_shelx_refln_list_code          4 
_shelx_F_calc_maximum      167.14 
_exptl_crystal_F_000       592.00 
_reflns_d_resolution_high  0.7475 
 
loop_ 
 _symmetry_equiv_pos_as_xyz 
 'x, y, z' 
 '-x, y+1/2, -z+1/2' 
 '-x, -y, -z' 
 'x, -y-1/2, z-1/2' 
 
_cell_length_a    15.1445 
_cell_length_b    11.4337 
_cell_length_c     8.4764 
_cell_angle_alpha  90.000 
_cell_angle_beta   92.344 
_cell_angle_gamma  90.000 
 
_shelx_F_squared_multiplier     1.000 
 
loop_ 
 _refln_index_h 
 _refln_index_k 
 _refln_index_l 
 _refln_F_squared_calc 
 _refln_F_squared_meas 
 _refln_F_squared_sigma 
 _refln_observed_status 
   1   0   0      407.07      432.95     12.14 o 
   2   0   0       36.09       47.51      2.08 o 
   3   0   0     4383.65     4137.75     76.84 o 
   4   0   0      448.47      438.90      6.09 o 
   5   0   0     1963.10     1938.15     28.51 o 
   6   0   0      163.31      158.57      2.81 o 
   7   0   0      620.88      663.10     10.69 o 
   8   0   0      467.59      460.12      6.91 o 
   9   0   0      330.74      296.97      4.98 o 
  10   0   0     1269.36     1301.17     20.40 o 
  11   0   0        7.21        7.93      0.93 o 
  12   0   0       16.57       20.55      1.35 o 
  13   0   0       12.39       11.32      3.26 o 
  14   0   0       36.30       34.95      2.73 o 
  15   0   0      268.49      268.03      7.76 o 
  16   0   0       52.79       52.83      7.21 o 
  17   0   0        5.76       11.35      2.19 o 
  18   0   0        9.78        4.69      2.12 o 
  19   0   0        0.04        1.52      2.78 o 
  20   0   0        0.22       -1.77      3.03 o 
   1   1   0     1034.68     1040.75      9.55 o 
   2   1   0      162.11      169.87      1.88 o 
   3   1   0     2651.37     2706.52     27.82 o 
   4   1   0        1.07        1.96      0.22 o 
   5   1   0       11.91       14.97      0.45 o 
   6   1   0      154.68      187.18      2.09 o 
   7   1   0       99.69      130.28      1.80 o 
   8   1   0      392.89      431.42      4.63 o 
   9   1   0      341.33      337.96      3.89 o 
  10   1   0      117.96      134.66      2.12 o 
  11   1   0      103.32      101.20      2.23 o 
  12   1   0       16.49       16.35      0.90 o 
  13   1   0        5.50        5.61      0.96 o 
  14   1   0        3.23        0.97      1.09 o 
  15   1   0       96.83       90.83      3.50 o 
  16   1   0       17.11       21.21      1.79 o 
  17   1   0        2.15        3.34      1.32 o 
  18   1   0        4.61        3.59      1.80 o 
  19   1   0        0.05        0.78      1.74 o 
  20   1   0        1.04        2.19      2.41 o 
   0   2   0      349.98      373.94      4.49 o 
   1   2   0    18497.52    15966.25    154.51 o 
   2   2   0     4089.04     4198.11     43.45 o 
   3   2   0    14325.01    13595.75    131.75 o 
   4   2   0     2014.83     2070.77     21.50 o 
   5   2   0      670.80      666.84      7.50 o 
   6   2   0      189.74      179.27      4.41 o 
   7   2   0      100.59      116.97      1.60 o 
   8   2   0       42.31       29.67      0.81 o 
   9   2   0      764.33      764.07      7.25 o 
  10   2   0       17.78       15.79      0.79 o 
  11   2   0        8.50        9.08      0.68 o 
  12   2   0        0.20       -0.24      0.57 o 
  13   2   0       99.57       97.32      2.34 o 
  14   2   0       34.78       38.13      1.98 o 
  15   2   0        9.32       12.85      1.68 o 
  16   2   0       27.97       28.48      1.97 o 
  17   2   0       44.71       44.80      2.87 o 
  18   2   0       19.95       26.68      2.56 o 
  19   2   0        1.48        2.18      1.80 o 
  20   2   0        3.57        2.75      1.92 o 
   1   3   0     1189.06     1239.77     12.31 o 
   2   3   0      554.68      569.74      5.52 o 
   3   3   0     3621.87     3699.34     33.29 o 
   4   3   0       18.59       19.56      0.92 o 
   5   3   0        8.52        7.48      0.48 o 
   6   3   0       44.48       29.91      0.88 o 
   7   3   0       11.43       25.91      0.85 o 
   8   3   0       55.56       66.16      1.53 o 
   9   3   0        1.14        0.48      0.39 o 
  10   3   0      164.45      170.30      2.36 o 
  11   3   0      301.91      287.93      3.66 o 
  12   3   0        0.35       -0.62      0.62 o 
  13   3   0       11.18       15.16      1.22 o 
  14   3   0       58.65       56.54      2.34 o 
  15   3   0       46.78       44.47      2.17 o 
  16   3   0       73.13       85.27      3.74 o 
  17   3   0        8.31        6.79      1.86 o 
  18   3   0       39.44       38.55      3.19 o 
  19   3   0       16.03       18.71      2.47 o 
   0   4   0        2.84        8.46      1.60 o 
   1   4   0      581.75      590.77      6.34 o 
   2   4   0       98.79       82.87      1.26 o 
   3   4   0      111.20      108.01      1.57 o 
   4   4   0     1470.61     1381.06     12.91 o 
   5   4   0     1807.75     2132.58     19.65 o 
   6   4   0       43.65       41.32      1.10 o 
   7   4   0       91.40       91.42      1.71 o 
   8   4   0      253.23      271.65      3.84 o 
   9   4   0      151.21      174.70      2.73 o 
  10   4   0       54.48       49.55      1.57 o 
  11   4   0       62.13       60.91      3.06 o 
  12   4   0      228.59      215.55      4.08 o 
  13   4   0        0.25       -0.86      0.86 o 
  14   4   0       36.62       33.64      1.85 o 
  15   4   0        0.20        2.02      2.33 o 
  16   4   0        6.95        4.42      1.65 o 
  17   4   0        5.40        6.32      1.77 o 
  18   4   0       46.03       52.32      3.30 o 
  19   4   0        2.16        3.05      1.97 o 
   1   5   0      548.15      579.49      5.43 o 
   2   5   0      222.09      199.78      2.66 o 
   3   5   0     1670.65     1718.80     15.96 o 
   4   5   0     1416.83     1655.25     15.48 o 
   5   5   0      146.14      142.59      2.06 o 
   6   5   0       13.66       15.14      0.71 o 
   7   5   0      154.22      145.22      3.40 o 
   8   5   0      113.25      126.32      2.38 o 
   9   5   0        6.64        5.18      0.66 o 
  10   5   0       77.28       76.21      2.14 o 
  11   5   0       25.25       23.22      1.80 o 
  12   5   0       86.30       97.12      2.92 o 
  13   5   0        5.98        4.24      0.90 o 
  14   5   0        4.59        6.91      1.59 o 
  15   5   0       42.19       46.72      2.81 o 
  16   5   0       10.72       15.60      2.14 o 
  17   5   0        4.47        5.25      1.86 o 
  18   5   0       19.40       17.01      3.54 o 
  19   5   0       22.49       24.27      3.66 o 
   0   6   0        7.16        4.15      0.57 o 
   1   6   0       59.31       79.23      1.38 o 
   2   6   0      171.83      209.85      2.64 o 
   3   6   0      114.63      117.45      2.01 o 
   4   6   0     1163.34     1231.79     11.86 o 
   5   6   0        7.28       13.08      0.76 o 
   6   6   0       69.17       74.16      1.48 o 
   7   6   0       11.25       12.01      0.80 o 
   8   6   0        3.24        1.76      0.57 o 
   9   6   0        5.00        4.19      0.73 o 
  10   6   0      109.55      110.53      2.38 o 
  11   6   0      204.47      218.55      3.93 o 
  12   6   0       95.87       90.06      2.48 o 
  13   6   0        8.44        9.28      1.64 o 
  14   6   0        7.11        4.30      2.15 o 
  15   6   0        5.20        7.01      4.30 o 
  16   6   0        2.31        0.11      2.91 o 
  17   6   0        1.40        7.04      2.48 o 
  18   6   0        2.20        2.63      2.59 o 
   1   7   0      226.55      234.39      2.98 o 
   2   7   0     1836.69     1941.22     17.05 o 
   3   7   0        4.94        0.77      0.56 o 
   4   7   0       14.18       14.48      0.74 o 
   5   7   0       48.09       45.40      1.37 o 
   6   7   0      117.28      107.10      2.04 o 
   7   7   0      130.87      146.98      2.66 o 
   8   7   0       64.40       66.11      1.92 o 
   9   7   0        1.02       -0.44      0.67 o 
  10   7   0       52.42       53.80      2.52 o 
  11   7   0        9.49        5.01      1.41 o 
  12   7   0        5.16       11.03      3.29 o 
  13   7   0       11.41       14.55      2.41 o 
  14   7   0        2.30        0.18      1.82 o 
  15   7   0        3.81        8.00      2.41 o 
  16   7   0       12.57       16.06      3.79 o 
  17   7   0        1.65        4.75      2.59 o 
  18   7   0        0.02       -1.77      3.54 o 
   0   8   0       30.68       32.18      1.50 o 
   1   8   0      410.59      414.31      4.73 o 
   2   8   0        4.54        4.69      0.79 o 
   3   8   0        6.56        5.70      0.65 o 
   4   8   0       64.81       64.78      1.59 o 
   5   8   0        3.55        6.97      0.80 o 
   6   8   0        2.03        2.39      0.86 o 
   7   8   0       65.24       59.83      2.00 o 
   8   8   0       31.63       27.86      1.66 o 
   9   8   0       52.49       55.01      2.71 o 
  10   8   0       38.06       42.76      3.41 o 
  11   8   0       21.73       14.12      2.37 o 
  12   8   0        4.65       10.02      4.43 o 
  13   8   0       17.86       16.67      2.68 o 
  14   8   0        5.07        0.64      2.12 o 
  15   8   0        0.60       -0.38      2.40 o 
  16   8   0        3.61       -1.77      2.32 o 
  17   8   0        2.79       -2.59      2.59 o 
   1   9   0      591.22      597.25      6.52 o 
   2   9   0        4.15        4.32      0.90 o 
   3   9   0      156.50      164.62      3.59 o 
   4   9   0        1.03       -0.06      0.82 o 
   5   9   0        1.22       -0.24      0.76 o 
   6   9   0       88.24       83.06      2.37 o 
   7   9   0       44.01       47.27      2.42 o 
   8   9   0        3.43        0.40      1.27 o 
   9   9   0       37.17       26.71      2.61 o 
  10   9   0        0.96        4.50      2.00 o 
  11   9   0        6.81        8.28      2.23 o 
  12   9   0        0.07        0.67      1.94 o 
  13   9   0        0.29       -1.14      2.91 o 
  14   9   0       29.24       33.06      3.48 o 
  15   9   0        2.58        1.00      2.41 o 
  16   9   0        1.03        1.11      4.55 o 
   0  10   0       71.60       85.98      5.82 o 
   1  10   0        0.02        0.76      2.40 o 
   2  10   0       12.22        8.46      1.28 o 
   3  10   0       30.10       30.52      1.66 o 
   4  10   0        3.52        3.02      1.50 o 
   5  10   0      104.15      100.66      2.67 o 
   6  10   0        7.34       14.15      1.65 o 
   7  10   0       20.79       24.73      2.22 o 
   8  10   0      151.13      137.13      7.33 o 
   9  10   0       12.60        8.87      2.91 o 
  10  10   0        0.32       -1.68      1.68 o 
  11  10   0        3.45        3.11      2.00 o 
  12  10   0        3.65        0.82      2.06 o 
  13  10   0        6.42        8.29      2.73 o 
  14  10   0       12.88       12.96      3.09 o 
  15  10   0        1.43       -1.26      3.41 o 
   1  11   0       18.53       17.36      2.41 o 
   2  11   0       92.82      100.89      4.64 o 
   3  11   0        7.13        5.06      1.97 o 
   4  11   0        9.98        7.64      2.12 o 
   5  11   0       41.47       41.21      3.13 o 
   6  11   0       31.73       33.85      2.33 o 
   7  11   0        1.15        1.14      1.76 o 
   8  11   0        0.36       -0.61      1.72 o 
   9  11   0        0.08       -1.82      1.82 o 
  10  11   0        0.01        0.55      1.87 o 
  11  11   0        0.19        0.15      3.03 o 
  12  11   0        1.92        3.62      2.37 o 
  13  11   0        0.97        3.57      2.48 o 
  14  11   0        1.84        1.31      2.59 o 
   0  12   0        1.07        1.01      2.78 o 
   1  12   0       14.41       16.24      5.31 o 
   2  12   0        1.28        0.51      1.79 o 
   3  12   0        1.85        2.73      2.00 o 
   4  12   0        3.37        5.15      3.79 o 
   5  12   0       13.31       17.32      3.16 o 
   6  12   0       56.08       46.53      5.31 o 
   7  12   0        3.66       -2.78      3.03 o 
   8  12   0       11.84       11.38      4.05 o 
   9  12   0       12.37        5.82      3.79 o 
  10  12   0        5.01        9.10      4.30 o 
  11  12   0        1.72       -2.53      4.80 o 
  12  12   0        0.42       -2.37      2.37 o 
   1  13   0        0.94       -0.19      2.05 o 
   2  13   0        2.97        3.41      2.15 o 
   3  13   0       13.71       13.59      4.93 o 
   4  13   0        0.78        1.52      3.03 o 
   5  13   0       17.67       22.00      4.55 o 
   6  13   0        0.05       -2.28      3.29 o 
   7  13   0        3.69        2.53      3.54 o 
   8  13   0        1.04        4.80      3.79 o 
   9  13   0        0.07       -1.01      3.79 o 
  10  13   0        7.99        7.08      4.55 o 
   0  14   0       19.30       18.71      4.30 o 
   1  14   0        7.99        7.46      2.59 o 
   2  14   0       14.56       16.68      2.95 o 
   3  14   0        4.56        5.06      3.54 o 
   4  14   0        1.21        4.05      3.54 o 
   5  14   0       11.17       12.39      4.55 o 
   6  14   0        1.73       -0.51      3.79 o 
   7  14   0        1.01        1.52      3.79 o 
   8  14   0        1.12       -3.54      3.54 o 
   1  15   0        0.38        1.77      3.54 o 
   2  15   0        4.37        3.79      3.79 o 
   3  15   0        1.81       -1.52      3.54 o 
 -20   1   1        1.63        5.44      2.59 o 
 -19   1   1        0.23        0.60      2.15 o 
 -18   1   1        6.31        6.17      2.41 o 
 -17   1   1       18.80       20.26      2.32 o 
 -16   1   1       19.63       16.36      1.99 o 
 -15   1   1        5.38        1.71      1.39 o 
 -14   1   1       27.23       26.94      1.51 o 
 -13   1   1       87.36       84.66      1.93 o 
 -12   1   1       45.34       43.11      1.26 o 
 -11   1   1        1.09        1.77      0.48 o 
 -10   1   1       29.26       37.38      1.16 o 
  -9   1   1      115.76      137.13      2.37 o 
  -8   1   1      255.91      241.74      3.65 o 
  -7   1   1      817.05      893.96      8.61 o 
  -6   1   1        0.84        0.87      0.33 o 
  -5   1   1      418.99      388.76      3.93 o 
  -4   1   1     2204.61     2199.66     19.93 o 
  -3   1   1      667.58      659.25      6.20 o 
  -2   1   1      779.70      806.57      9.41 o 
  -1   1   1     2987.77     3048.29     38.52 o 
   0   1   1       12.76       12.73      0.30 o 
   1   1   1     3639.03     3629.76     37.04 o 
   2   1   1       11.61       12.07      1.00 o 
   3   1   1        3.73        5.22      0.31 o 
   4   1   1     2353.54     2235.63     20.33 o 
   5   1   1     1303.77     1237.94     11.47 o 
   6   1   1      305.78      290.53      3.06 o 
   7   1   1       79.30      109.73      1.60 o 
   8   1   1      128.32      129.53      1.93 o 
   9   1   1      743.10      736.35      7.46 o 
  10   1   1      191.62      186.80      2.85 o 
  11   1   1      118.03      121.88      2.65 o 
  12   1   1      105.68      108.96      2.60 o 
  13   1   1      714.74      696.34     10.49 o 
  14   1   1      597.31      623.96      9.80 o 
  15   1   1       15.32       17.68      1.66 o 
  16   1   1      164.04      163.81      4.38 o 
  17   1   1       40.26       47.33      2.43 o 
  18   1   1        2.98        3.21      1.40 o 
  19   1   1        0.75        0.05      1.45 o 
  20   1   1        0.00       -0.76      3.03 o 
 -20   2   1        0.01        1.52      2.32 o 
 -19   2   1        0.85        0.38      2.40 o 
 -18   2   1        1.31        1.80      1.64 o 
 -17   2   1        0.00       -1.36      1.36 o 
 -16   2   1        6.21        5.86      1.70 o 
 -15   2   1        5.08        6.32      1.61 o 
 -14   2   1       15.89       10.17      1.97 o 
 -13   2   1        0.28       -0.57      0.57 o 
 -12   2   1      167.65      158.54      2.71 o 
 -11   2   1       32.39       35.46      1.55 o 
 -10   2   1        0.10        0.37      0.42 o 
  -9   2   1      501.94      515.95      5.48 o 
  -8   2   1       22.87       34.10      0.88 o 
  -7   2   1     1240.97     1321.09     12.42 o 
  -6   2   1     1246.95     1329.11     11.63 o 
  -5   2   1       76.31       72.71      1.01 o 
  -4   2   1     1321.33     1379.70     13.65 o 
  -3   2   1      272.60      254.86      2.66 o 
  -2   2   1    27935.31    23467.64    711.81 o 
  -1   2   1     1593.60     1630.73     14.86 o 
   0   2   1      867.87      935.55      8.67 o 
   1   2   1      172.38      157.41      1.92 o 
   2   2   1       34.62       41.40      0.76 o 
   3   2   1     3306.42     3452.31     31.09 o 
   4   2   1      169.73      152.11      1.98 o 
   5   2   1      129.32      136.88      1.91 o 
   6   2   1      138.21      168.68      2.19 o 
   7   2   1       82.90       79.88      1.39 o 
   8   2   1      487.08      491.36      4.96 o 
   9   2   1        3.66        3.16      0.47 o 
  10   2   1       16.32       18.23      0.82 o 
  11   2   1      130.26      126.48      2.20 o 
  12   2   1      116.34      120.45      2.55 o 
  13   2   1      173.96      167.59      3.92 o 
  14   2   1       22.64       20.50      1.60 o 
  15   2   1       12.04       14.25      1.54 o 
  16   2   1       25.57       26.33      2.19 o 
  17   2   1       13.37       15.35      1.75 o 
  18   2   1        6.54        6.11      1.52 o 
  19   2   1        0.77       -0.07      1.67 o 
 -19   3   1        3.97        2.65      2.03 o 
 -18   3   1        1.11        1.63      1.69 o 
 -17   3   1        0.82       -0.58      1.54 o 
 -16   3   1        2.02        1.75      2.63 o 
 -15   3   1        0.44        1.11      1.30 o 
 -14   3   1        9.12       10.89      1.70 o 
 -13   3   1       87.59       94.51      3.21 o 
 -12   3   1       18.55       16.25      1.17 o 
 -11   3   1        5.82        7.74      0.74 o 
 -10   3   1       21.42       19.85      0.90 o 
  -9   3   1      170.69      167.68      2.38 o 
  -8   3   1       58.93       45.53      1.03 o 
  -7   3   1      773.44      848.67      7.78 o 
  -6   3   1      738.97      795.48      7.76 o 
  -5   3   1     1302.81     1319.35     12.31 o 
  -4   3   1     3588.19     3548.76     34.10 o 
  -3   3   1        6.74        5.37      0.35 o 
  -2   3   1     7837.99     7798.64     75.05 o 
  -1   3   1      546.09      576.30      5.56 o 
   0   3   1      167.48      168.08      1.93 o 
   1   3   1     2409.81     2355.20     21.40 o 
   2   3   1     2483.18     2366.15     32.66 o 
   3   3   1      276.01      290.48      3.11 o 
   4   3   1       16.15       13.68      0.53 o 
   5   3   1      438.77      421.31      4.41 o 
   6   3   1        0.59        0.07      0.29 o 
   7   3   1       90.08       77.86      1.47 o 
   8   3   1       83.51       88.49      1.64 o 
   9   3   1       64.65       56.05      1.34 o 
  10   3   1      453.15      431.64      4.71 o 
  11   3   1      207.64      202.61      3.17 o 
  12   3   1        6.80        7.23      1.01 o 
  13   3   1      206.17      229.66      4.77 o 
  14   3   1        4.08        7.61      1.53 o 
  15   3   1       17.60       20.36      1.67 o 
  16   3   1       26.84       23.84      1.87 o 
  17   3   1       43.82       48.41      2.51 o 
  18   3   1        0.34        2.62      1.70 o 
  19   3   1        2.18       -1.65      1.65 o 
 -19   4   1        2.98        1.03      2.26 o 
 -18   4   1        0.14        0.43      1.65 o 
 -17   4   1       12.71        9.16      2.13 o 
 -16   4   1        0.27        1.79      1.50 o 
 -15   4   1       62.50       73.70      3.50 o 
 -14   4   1       56.84       46.48      2.67 o 
 -13   4   1        2.78        2.39      1.36 o 
 -12   4   1        3.59        0.49      1.13 o 
 -11   4   1      204.11      195.55      3.24 o 
 -10   4   1       62.23       63.84      1.33 o 
  -9   4   1       28.05       25.13      0.81 o 
  -8   4   1        0.23        0.06      0.35 o 
  -7   4   1      148.26      147.68      2.08 o 
  -6   4   1     1207.24     1254.56     11.93 o 
  -5   4   1     7830.25     7945.27     75.63 o 
  -4   4   1       42.79       55.77      1.08 o 
  -3   4   1     2291.79     2426.13     22.12 o 
  -2   4   1     3880.07     3884.48     35.02 o 
  -1   4   1      785.14      735.01      7.10 o 
   0   4   1      634.31      709.31      6.49 o 
   1   4   1     1687.92     1693.96     14.67 o 
   2   4   1     1369.20     1360.71     13.69 o 
   3   4   1      425.10      379.59      4.01 o 
   4   4   1      556.65      582.38      5.86 o 
   5   4   1        0.01        0.04      0.31 o 
   6   4   1       65.69       65.84      1.30 o 
   7   4   1      276.18      293.73      3.52 o 
   8   4   1       67.60       71.93      1.48 o 
   9   4   1       64.64       77.06      1.73 o 
  10   4   1      247.21      259.61      4.39 o 
  11   4   1      404.10      421.52      5.35 o 
  12   4   1        5.59        2.71      0.85 o 
  13   4   1       13.39       17.27      1.34 o 
  14   4   1       11.37       13.84      1.49 o 
  15   4   1       16.15       17.18      1.83 o 
  16   4   1        7.88       10.18      1.50 o 
  17   4   1        0.14        2.02      2.74 o 
  18   4   1        2.16        2.90      2.19 o 
  19   4   1        3.90        4.55      2.50 o 
 -19   5   1        1.05        0.25      2.50 o 
 -18   5   1        1.98       -1.51      1.70 o 
 -17   5   1        0.98       -1.52      2.98 o 
 -16   5   1        5.99        6.75      1.80 o 
 -15   5   1        0.82        1.29      1.56 o 
 -14   5   1       45.59       60.85      3.11 o 
 -13   5   1      177.08      162.24      4.77 o 
 -12   5   1      138.91      152.74      4.57 o 
 -11   5   1        0.05       -0.95      0.95 o 
 -10   5   1        0.68        0.42      0.58 o 
  -9   5   1        0.05        0.02      0.44 o 
  -8   5   1      142.77      136.36      2.55 o 
  -7   5   1      109.16       90.64      1.61 o 
  -6   5   1       12.96        8.98      0.59 o 
  -5   5   1     2348.91     2351.17     21.69 o 
  -4   5   1     1869.05     2086.85     19.30 o 
  -3   5   1       80.16       86.19      1.55 o 
  -2   5   1      160.61      139.37      1.87 o 
  -1   5   1        9.27        6.31      0.43 o 
   0   5   1        5.51        5.58      0.62 o 
   1   5   1      454.84      444.21      4.61 o 
   2   5   1      423.36      457.25      4.76 o 
   3   5   1      382.73      438.43      5.15 o 
   4   5   1      737.13      807.72      9.19 o 
   5   5   1      421.49      428.26      4.97 o 
   6   5   1      149.09      155.36      2.36 o 
   7   5   1        2.85        1.62      0.49 o 
   8   5   1        8.46       10.21      0.71 o 
   9   5   1      341.95      330.37      4.65 o 
  10   5   1       84.02       85.17      2.16 o 
  11   5   1       10.04       11.50      0.98 o 
  12   5   1        4.21        2.98      0.82 o 
  13   5   1        5.97        3.63      1.00 o 
  14   5   1       21.20       21.96      1.51 o 
  15   5   1        2.43        1.89      1.19 o 
  16   5   1        2.75        3.03      1.97 o 
  17   5   1        0.03       -2.05      2.05 o 
  18   5   1        0.12        0.13      2.32 o 
 -18   6   1        0.09       -1.80      3.67 o 
 -17   6   1        1.15       -0.87      2.78 o 
 -16   6   1        6.13        5.74      2.34 o 
 -15   6   1        4.53        4.21      2.46 o 
 -14   6   1       29.43       33.67      2.52 o 
 -13   6   1       33.73       26.44      2.24 o 
 -12   6   1       33.52       39.48      2.46 o 
 -11   6   1      100.80      100.48      3.78 o 
 -10   6   1      315.35      301.31      6.51 o 
  -9   6   1       32.47       27.33      1.18 o 
  -8   6   1       56.32       55.54      1.44 o 
  -7   6   1       97.41       99.36      2.23 o 
  -6   6   1     1225.86     1269.70     18.34 o 
  -5   6   1      555.26      493.31      6.95 o 
  -4   6   1       76.33       74.01      1.44 o 
  -3   6   1     1492.78     1550.29     14.62 o 
  -2   6   1      250.54      236.83      3.05 o 
  -1   6   1      453.85      431.68      4.65 o 
   0   6   1        0.41        0.22      0.31 o 
   1   6   1        5.43        6.47      0.48 o 
   2   6   1      374.60      381.33      4.18 o 
   3   6   1       98.64       90.20      1.31 o 
   4   6   1      103.55      108.32      1.73 o 
   5   6   1       18.91       34.22      1.35 o 
   6   6   1      346.16      330.10      3.94 o 
   7   6   1       60.83       58.11      1.51 o 
   8   6   1        1.15        1.04      0.75 o 
   9   6   1      144.85      153.95      2.83 o 
  10   6   1      178.73      176.49      3.22 o 
  11   6   1       18.26       16.32      2.08 o 
  12   6   1      317.12      347.06      6.31 o 
  13   6   1        1.46        0.12      1.17 o 
  14   6   1        2.88        0.72      1.07 o 
  15   6   1       19.56       26.86      6.32 o 
  16   6   1       16.49       24.20      3.13 o 
  17   6   1        1.75        3.84      2.41 o 
  18   6   1        3.53        4.99      2.59 o 
 -17   7   1        0.02       -2.15      2.15 o 
 -16   7   1        3.53       -1.70      2.23 o 
 -15   7   1        1.98        1.64      2.15 o 
 -14   7   1       10.63       11.37      2.48 o 
 -13   7   1        5.41        8.93      1.74 o 
 -12   7   1       43.23       41.48      2.56 o 
 -11   7   1       54.88       38.83      2.36 o 
 -10   7   1       76.16       71.10      3.00 o 
  -9   7   1       17.93       17.40      1.65 o 
  -8   7   1      203.52      203.66      3.61 o 
  -7   7   1       98.65      109.64      2.21 o 
  -6   7   1      191.23      199.93      2.97 o 
  -5   7   1       14.70       13.01      0.78 o 
  -4   7   1       55.71       65.67      1.56 o 
  -3   7   1        6.30        8.65      0.66 o 
  -2   7   1        2.25        1.94      0.52 o 
  -1   7   1      102.58       97.08      1.54 o 
   0   7   1       55.43       55.84      1.36 o 
   1   7   1       19.95       26.90      0.86 o 
   2   7   1      214.27      242.57      3.02 o 
   3   7   1       46.25       35.97      0.95 o 
   4   7   1       16.59       22.07      0.86 o 
   5   7   1        1.70        0.67      0.57 o 
   6   7   1       54.35       56.15      1.74 o 
   7   7   1        0.23       -0.68      0.68 o 
   8   7   1       27.32       21.16      2.03 o 
   9   7   1        0.17       -0.76      0.76 o 
  10   7   1      103.91       95.83      2.64 o 
  11   7   1        8.49        6.29      1.45 o 
  12   7   1       94.07       87.46      3.44 o 
  13   7   1       13.26       13.55      1.50 o 
  14   7   1        1.23        0.64      2.53 o 
  15   7   1        0.00       -1.79      1.79 o 
  16   7   1        0.88        2.66      2.32 o 
  17   7   1        3.08        2.91      2.50 o 
 -17   8   1        0.01       -1.14      2.48 o 
 -16   8   1        6.61       14.28      2.95 o 
 -15   8   1        2.51        3.37      3.79 o 
 -14   8   1        5.86        9.36      2.68 o 
 -13   8   1       19.09       15.93      4.43 o 
 -12   8   1        0.15        0.61      1.76 o 
 -11   8   1       21.89       23.32      2.73 o 
 -10   8   1       57.24       50.79      3.34 o 
  -9   8   1        6.33        6.25      1.41 o 
  -8   8   1       12.75        8.26      2.18 o 
  -7   8   1      119.61      121.81      3.01 o 
  -6   8   1      115.91      124.58      2.40 o 
  -5   8   1        1.65        0.93      0.64 o 
  -4   8   1       27.94       24.28      1.03 o 
  -3   8   1       45.67       48.18      1.60 o 
  -2   8   1        3.97        4.63      0.79 o 
  -1   8   1      157.10      150.08      2.13 o 
   0   8   1      158.07      158.75      3.59 o 
   1   8   1        0.09       -0.36      0.36 o 
   2   8   1       13.63       23.23      1.16 o 
   3   8   1       39.65       34.74      1.83 o 
   4   8   1      172.27      183.43      3.02 o 
   5   8   1        2.00        1.31      0.75 o 
   6   8   1       67.60       62.52      2.08 o 
   7   8   1      143.08      147.76      3.25 o 
   8   8   1       41.64       43.77      1.84 o 
   9   8   1        9.27        5.90      1.17 o 
  10   8   1        0.04       -0.79      1.38 o 
  11   8   1       26.95       30.62      3.16 o 
  12   8   1       49.70       56.00      2.95 o 
  13   8   1        4.90       10.88      2.41 o 
  14   8   1        7.12        7.41      2.30 o 
  15   8   1       59.23       74.46      4.74 o 
  16   8   1        1.80       -0.78      2.23 o 
  17   8   1        0.35       -0.67      2.41 o 
 -16   9   1        2.16        4.23      2.66 o 
 -15   9   1        0.55       -1.67      2.30 o 
 -14   9   1        7.58       11.65      2.86 o 
 -13   9   1        0.95        1.43      2.05 o 
 -12   9   1       13.02       12.22      2.48 o 
 -11   9   1       11.52       11.05      2.41 o 
 -10   9   1       21.53       16.79      2.48 o 
  -9   9   1       12.16       16.43      2.37 o 
  -8   9   1       96.84       87.21      4.25 o 
  -7   9   1        2.70        1.31      1.49 o 
  -6   9   1        1.84        3.07      1.14 o 
  -5   9   1       12.88       14.38      1.33 o 
  -4   9   1       58.52       59.82      1.70 o 
  -3   9   1       11.30       12.72      1.17 o 
  -2   9   1      176.59      171.90      2.67 o 
  -1   9   1      429.52      454.68      6.64 o 
   0   9   1       29.30       33.02      1.44 o 
   1   9   1      131.47      132.73      3.14 o 
   2   9   1      117.96      117.18      2.97 o 
   3   9   1       26.42       30.64      1.44 o 
   4   9   1       66.08       70.73      2.20 o 
   5   9   1      217.37      203.39      6.50 o 
   6   9   1        1.84        5.05      1.18 o 
   7   9   1        0.04        0.29      1.02 o 
   8   9   1       29.01       26.53      2.38 o 
   9   9   1        5.48        5.38      1.45 o 
  10   9   1       12.53       18.35      1.92 o 
  11   9   1        0.04        0.64      1.87 o 
  12   9   1        7.79        3.20      2.12 o 
  13   9   1        5.48        4.30      2.32 o 
  14   9   1       13.48       18.60      3.13 o 
  15   9   1        2.14        1.14      2.32 o 
  16   9   1        0.08       -1.64      2.50 o 
 -15  10   1        0.08        0.86      2.59 o 
 -14  10   1        0.18       -0.42      2.41 o 
 -13  10   1        0.00       -1.94      1.94 o 
 -12  10   1        0.18       -1.94      1.94 o 
 -11  10   1        0.07       -1.01      1.94 o 
 -10  10   1        0.59       -0.89      1.76 o 
  -9  10   1       26.51       22.57      2.79 o 
  -8  10   1       74.76       70.91      4.43 o 
  -7  10   1       37.16       39.37      2.85 o 
  -6  10   1        3.75        1.43      2.02 o 
  -5  10   1        5.54        3.74      1.68 o 
  -4  10   1       73.63       78.61      5.06 o 
  -3  10   1        2.85        3.31      1.17 o 
  -2  10   1      112.35      116.87      6.31 o 
  -1  10   1      183.35      195.54      4.34 o 
   0  10   1       48.99       49.52      2.09 o 
   1  10   1        9.93        9.60      1.34 o 
   2  10   1        4.95        1.38      2.06 o 
   3  10   1       49.20       47.92      3.49 o 
   4  10   1        1.71        3.32      1.26 o 
   5  10   1       46.85       40.33      2.89 o 
   6  10   1       25.30       25.53      2.00 o 
   7  10   1        7.57       10.68      1.60 o 
   8  10   1       48.95       56.22      3.59 o 
   9  10   1        2.30       -1.20      1.20 o 
  10  10   1        1.09        1.62      1.68 o 
  11  10   1       23.52       28.12      3.16 o 
  12  10   1        0.35        1.45      4.80 o 
  13  10   1       18.61       25.27      3.34 o 
  14  10   1        4.47        4.87      2.78 o 
  15  10   1        1.22        1.67      2.66 o 
 -13  11   1        5.43        4.50      2.66 o 
 -12  11   1        0.29       -1.62      2.10 o 
 -11  11   1        0.48        2.13      2.19 o 
 -10  11   1        6.47        8.62      2.29 o 
  -9  11   1        2.40        6.22      2.10 o 
  -8  11   1       39.63       39.70      5.31 o 
  -7  11   1       17.86       10.87      3.79 o 
  -6  11   1       11.73        7.33      3.54 o 
  -5  11   1        0.10       -1.01      2.78 o 
  -4  11   1        4.92        5.73      2.15 o 
  -3  11   1      109.80      112.27      9.99 o 
  -2  11   1       45.37       53.78      3.56 o 
  -1  11   1       13.55       10.03      2.15 o 
   0  11   1      139.51      152.09      9.61 o 
   1  11   1        1.63        1.14      2.53 o 
   2  11   1       34.01       44.28      3.30 o 
   3  11   1        2.30        1.48      1.62 o 
   4  11   1       24.32       21.03      1.89 o 
   5  11   1       11.56       12.92      1.74 o 
   6  11   1       27.00       27.22      2.12 o 
   7  11   1       56.41       39.71      2.51 o 
   8  11   1       25.75       24.66      2.59 o 
   9  11   1        8.07        9.86      2.28 o 
  10  11   1        0.07        0.46      2.06 o 
  11  11   1        0.01       -0.87      3.29 o 
  12  11   1        5.14        8.26      2.84 o 
  13  11   1        7.88        8.71      2.91 o 
 -12  12   1        0.01        1.01      4.05 o 
 -11  12   1        0.44        2.02      3.54 o 
 -10  12   1        0.10       -3.03      3.03 o 
  -9  12   1        1.65       -2.78      3.29 o 
  -8  12   1        0.10        0.76      3.29 o 
  -7  12   1        7.20        7.08      3.79 o 
  -6  12   1        0.40       -2.78      3.03 o 
  -5  12   1       18.61       10.62      3.79 o 
  -4  12   1       19.52       17.96      4.30 o 
  -3  12   1       16.67       15.65      4.68 o 
  -2  12   1        0.56        1.91      1.94 o 
  -1  12   1        3.52        3.03      1.97 o 
   0  12   1        7.37        8.41      3.67 o 
   1  12   1        9.26        8.72      2.23 o 
   2  12   1        6.80        5.65      2.23 o 
   3  12   1        0.22       -1.64      2.91 o 
   4  12   1        0.56       -1.52      1.76 o 
   5  12   1        5.20        4.50      2.23 o 
   6  12   1       31.65       23.28      5.31 o 
   7  12   1        0.61       -1.22      1.37 o 
   8  12   1       15.84       17.94      2.61 o 
   9  12   1        1.81       -0.70      1.87 o 
  10  12   1        3.42       -1.75      2.06 o 
  11  12   1        0.69       -2.91      2.91 o 
  12  12   1        0.33       -2.28      2.28 o 
 -10  13   1        3.21        8.09      4.30 o 
  -9  13   1        0.13        1.01      4.05 o 
  -8  13   1        1.91        5.82      4.05 o 
  -7  13   1        1.37        2.28      3.79 o 
  -6  13   1        0.05        0.00      3.29 o 
  -5  13   1        0.13        1.52      3.29 o 
  -4  13   1       18.44       15.68      4.30 o 
  -3  13   1       10.52        7.59      3.79 o 
  -2  13   1        0.20        0.76      3.03 o 
  -1  13   1        0.04        3.00      2.23 o 
   0  13   1        1.04       -0.65      1.87 o 
   1  13   1        0.14        3.60      2.23 o 
   2  13   1       14.59       17.84      2.68 o 
   3  13   1       15.62       13.33      2.68 o 
   4  13   1       14.44       18.59      2.86 o 
   5  13   1       15.50       20.15      2.95 o 
   6  13   1        1.75        0.00      3.03 o 
   7  13   1        0.00       -3.29      3.29 o 
   8  13   1        9.15        4.80      4.05 o 
   9  13   1        0.52       -0.51      3.79 o 
  10  13   1        1.49       -3.79      3.79 o 
  -7  14   1        0.04        2.28      3.79 o 
  -6  14   1        3.05       -3.54      3.54 o 
  -5  14   1        5.80        8.60      4.30 o 
  -4  14   1        0.99       -0.25      3.29 o 
  -3  14   1        0.02       -1.26      3.54 o 
  -2  14   1       10.09       12.64      4.30 o 
  -1  14   1        3.28        2.78      3.54 o 
   0  14   1       14.99       18.56      5.56 o 
   1  14   1       12.59       13.79      2.86 o 
   2  14   1        1.12        3.41      2.32 o 
   3  14   1       24.70       27.59      4.93 o 
   4  14   1        5.02        4.20      2.48 o 
   5  14   1        0.01        2.02      3.54 o 
   6  14   1       10.72       10.12      4.30 o 
   7  14   1        1.67        2.78      4.05 o 
  -3  15   1        0.02        1.77      3.79 o 
  -2  15   1        3.36        2.78      3.79 o 
  -1  15   1        1.50        1.01      3.29 o 
   0  15   1        0.00       -3.29      3.29 o 
   1  15   1        0.74        8.60      3.54 o 
   2  15   1        0.73        0.63      2.50 o 
   3  15   1        4.02        8.09      3.03 o 
 -20   0   2        2.16        4.55      3.79 o 
 -19   0   2        2.28        3.03      3.54 o 
 -18   0   2        5.10        4.30      3.29 o 
 -17   0   2       12.08        9.86      3.54 o 
 -16   0   2       54.02       50.83      5.31 o 
 -15   0   2        3.80        6.07      2.78 o 
 -14   0   2        1.24       -0.12      2.28 o 
 -13   0   2      124.12      127.78      7.23 o 
 -12   0   2        4.28        2.14      1.09 o 
 -11   0   2     1294.63     1313.41     52.35 o 
 -10   0   2       12.69        8.59      1.13 o 
  -9   0   2      962.03      904.07     14.43 o 
  -8   0   2     2620.95     2761.18     43.47 o 
  -7   0   2      424.36      427.44      6.31 o 
  -6   0   2      225.06      207.53      3.40 o 
  -5   0   2       31.77       35.71      1.06 o 
  -4   0   2     6005.48     5943.03     75.46 o 
  -3   0   2      662.12      581.45      7.86 o 
  -2   0   2      301.15      313.25      4.48 o 
  -1   0   2     1179.39      979.16     68.61 o 
   0   0   2     6536.08     6611.84     84.02 o 
   1   0   2     5155.63     5015.55     63.47 o 
   2   0   2      939.95      869.86     12.75 o 
   3   0   2       19.48       18.79      0.76 o 
   4   0   2     2033.41     2011.19     27.54 o 
   5   0   2      455.38      481.93      6.25 o 
   6   0   2     7724.33     8127.64     91.41 o 
   7   0   2      288.57      322.24      4.69 o 
   8   0   2        4.19        2.62      0.70 o 
   9   0   2      472.69      474.29      7.49 o 
  10   0   2      409.56      402.53      6.71 o 
  11   0   2      150.29      144.34      6.07 o 
  12   0   2       65.94       65.26      3.22 o 
  13   0   2       73.39       68.73      4.17 o 
  14   0   2       74.13       73.25      3.76 o 
  15   0   2       26.50       31.51      2.77 o 
  16   0   2       24.18       22.86      6.45 o 
  17   0   2        1.50        1.14      2.15 o 
  18   0   2       15.47       14.91      2.59 o 
  19   0   2        1.02        2.43      2.19 o 
 -19   1   2        2.54        4.70      2.48 o 
 -18   1   2       19.72       20.01      7.08 o 
 -17   1   2        6.53        5.69      2.15 o 
 -16   1   2        6.46        9.24      2.23 o 
 -15   1   2        9.90       11.45      1.74 o 
 -14   1   2       11.83       12.70      1.64 o 
 -13   1   2        3.91        3.38      0.82 o 
 -12   1   2        5.60        4.71      0.66 o 
 -11   1   2      246.69      253.69      3.39 o 
 -10   1   2        7.46        8.79      0.64 o 
  -9   1   2       59.24       59.67      1.26 o 
  -8   1   2      212.42      238.46      2.88 o 
  -7   1   2       36.12       30.78      0.80 o 
  -6   1   2        9.81       16.07      0.55 o 
  -5   1   2      643.18      659.99      6.81 o 
  -4   1   2      741.00      764.06      7.78 o 
  -3   1   2    10498.73    10210.21     99.56 o 
  -2   1   2    14913.19    14249.29    129.09 o 
  -1   1   2    10963.02    10490.72     94.66 o 
   0   1   2      315.33      333.93      3.62 o 
   1   1   2        0.15        0.56      0.23 o 
   2   1   2      643.43      617.97      5.85 o 
   3   1   2       62.05       58.97      0.92 o 
   4   1   2       10.47       17.54      0.58 o 
   5   1   2      163.65      165.89      1.99 o 
   6   1   2      213.12      245.71      3.11 o 
   7   1   2      355.90      337.16      3.83 o 
   8   1   2      153.35      159.62      2.19 o 
   9   1   2        5.38        4.88      0.50 o 
  10   1   2       13.14       15.20      0.79 o 
  11   1   2       62.51       55.63      1.73 o 
  12   1   2       68.63       67.57      2.40 o 
  13   1   2       15.49       12.26      1.39 o 
  14   1   2      190.00      176.31      4.14 o 
  15   1   2        1.30       -0.43      1.13 o 
  16   1   2        5.88        4.02      1.34 o 
  17   1   2       11.15       12.80      1.66 o 
  18   1   2        1.88        1.22      1.32 o 
  19   1   2        0.52       -0.43      1.40 o 
 -19   2   2        2.15        2.70      2.41 o 
 -18   2   2        0.38       -0.05      2.05 o 
 -17   2   2        2.71        1.77      1.97 o 
 -16   2   2       47.61       47.61      2.91 o 
 -15   2   2       22.69       19.09      1.99 o 
 -14   2   2        0.01       -0.14      1.21 o 
 -13   2   2       14.31       15.95      1.53 o 
 -12   2   2      356.88      370.56      6.17 o 
 -11   2   2       84.28       91.80      1.96 o 
 -10   2   2       43.23       50.22      1.23 o 
  -9   2   2      283.83      302.91      3.55 o 
  -8   2   2      562.01      560.66      5.78 o 
  -7   2   2      729.31      725.17      7.13 o 
  -6   2   2       92.17      113.83      1.53 o 
  -5   2   2      243.12      251.12      2.70 o 
  -4   2   2     1571.91     1436.10     16.86 o 
  -3   2   2     1793.63     1788.15     21.55 o 
  -2   2   2     1088.13     1094.25     10.37 o 
  -1   2   2      183.67      174.65      1.97 o 
   0   2   2      801.00      802.89      7.58 o 
   1   2   2      173.94      171.22      1.97 o 
   2   2   2        0.47        1.50      0.28 o 
   3   2   2        0.07        0.55      0.21 o 
   4   2   2       90.66       81.24      1.27 o 
   5   2   2     1184.31     1265.61     11.98 o 
   6   2   2      125.51       93.75      1.54 o 
   7   2   2     1997.26     2104.57     26.60 o 
   8   2   2       14.76       17.47      0.84 o 
   9   2   2      740.22      751.49      8.22 o 
  10   2   2      137.19      144.10      2.49 o 
  11   2   2        3.14        2.04      0.75 o 
  12   2   2      257.88      272.51      4.66 o 
  13   2   2        1.41        2.50      1.09 o 
  14   2   2        0.58        0.15      0.97 o 
  15   2   2        1.78        1.24      1.08 o 
  16   2   2        3.20        2.95      1.28 o 
  17   2   2        0.07       -0.35      1.23 o 
  18   2   2        1.03       -1.23      1.39 o 
  19   2   2        4.86        5.31      1.67 o 
 -19   3   2        5.91        8.21      4.05 o 
 -18   3   2        5.41        2.70      2.78 o 
 -17   3   2        4.00        1.62      1.55 o 
 -16   3   2        0.47       -0.40      1.45 o 
 -15   3   2      147.66      147.97      4.81 o 
 -14   3   2       41.84       42.26      2.62 o 
 -13   3   2        3.00        4.08      1.36 o 
 -12   3   2        2.18        2.67      1.24 o 
 -11   3   2        0.24       -0.68      0.78 o 
 -10   3   2       66.05       68.41      1.51 o 
  -9   3   2       76.06       82.85      1.49 o 
  -8   3   2       62.93       65.83      1.42 o 
  -7   3   2       66.32       62.29      1.09 o 
  -6   3   2       45.59       60.76      1.17 o 
  -5   3   2      263.02      236.73      2.62 o 
  -4   3   2       23.82       26.80      1.05 o 
  -3   3   2     1860.55     1973.15     20.74 o 
  -2   3   2      145.82      167.71      1.95 o 
  -1   3   2      407.53      367.83      3.76 o 
   0   3   2     2187.24     2155.71     19.65 o 
   1   3   2     1786.69     1812.94     15.64 o 
   2   3   2        2.49        2.22      0.42 o 
   3   3   2      753.42      783.08      7.60 o 
   4   3   2      228.84      213.29      2.57 o 
   5   3   2       97.16       91.93      1.58 o 
   6   3   2       90.78       86.14      1.50 o 
   7   3   2     1510.82     1515.57     14.43 o 
   8   3   2      613.10      622.13      7.02 o 
   9   3   2        3.91        5.83      0.65 o 
  10   3   2       28.57       35.76      1.47 o 
  11   3   2     1009.98      932.72     10.89 o 
  12   3   2      325.12      347.65      5.52 o 
  13   3   2       13.69       11.61      1.21 o 
  14   3   2       27.14       26.16      1.55 o 
  15   3   2       20.50       19.41      1.67 o 
  16   3   2       10.58        9.61      1.72 o 
  17   3   2       14.64       13.56      1.72 o 
  18   3   2        0.93       -0.87      1.36 o 
  19   3   2        1.27       -1.18      2.23 o 
 -19   4   2        0.01        2.78      2.48 o 
 -18   4   2        0.50       -0.57      2.13 o 
 -17   4   2        6.00        8.77      2.03 o 
 -16   4   2        0.00        1.43      1.61 o 
 -15   4   2       46.41       47.21      2.87 o 
 -14   4   2        7.79        4.62      2.46 o 
 -13   4   2       41.51       33.98      2.43 o 
 -12   4   2      233.93      233.12      5.69 o 
 -11   4   2        5.91        4.72      1.31 o 
 -10   4   2        5.61        5.32      0.78 o 
  -9   4   2        1.20        2.10      0.43 o 
  -8   4   2       54.85       59.93      1.17 o 
  -7   4   2        1.39        2.05      0.35 o 
  -6   4   2       56.25       60.44      0.97 o 
  -5   4   2      588.29      628.98      6.25 o 
  -4   4   2     1440.96     1556.09     14.49 o 
  -3   4   2       47.22       33.89      0.80 o 
  -2   4   2      602.25      618.84      6.09 o 
  -1   4   2      113.97      104.79      1.47 o 
   0   4   2      111.67      136.98      1.79 o 
   1   4   2      345.98      311.21      3.46 o 
   2   4   2       97.75       96.91      1.63 o 
   3   4   2       36.79       33.30      0.97 o 
   4   4   2      179.92      188.67      2.38 o 
   5   4   2       49.75       33.62      1.25 o 
   6   4   2       59.17       57.41      1.32 o 
   7   4   2      148.41      144.39      2.21 o 
   8   4   2       86.22       77.32      1.61 o 
   9   4   2      466.17      502.77      6.06 o 
  10   4   2      396.74      406.55      5.61 o 
  11   4   2      327.18      314.85      5.11 o 
  12   4   2        3.94        2.07      0.97 o 
  13   4   2       15.62       16.93      1.31 o 
  14   4   2        6.41        8.53      1.15 o 
  15   4   2       10.77       14.01      1.41 o 
  16   4   2        0.09        0.53      1.33 o 
  17   4   2        0.18        1.13      1.55 o 
  18   4   2        5.40        4.29      2.41 o 
  19   4   2        2.89        0.45      2.37 o 
 -18   5   2        0.24       -1.74      1.74 o 
 -17   5   2        6.82        5.54      1.98 o 
 -16   5   2       32.22       31.41      2.99 o 
 -15   5   2        4.09        5.80      1.85 o 
 -14   5   2       79.87       86.72      3.75 o 
 -13   5   2       91.77       84.08      5.75 o 
 -12   5   2        0.04       -0.17      1.26 o 
 -11   5   2       51.98       54.65      2.67 o 
 -10   5   2        8.48        7.27      1.45 o 
  -9   5   2       60.74       58.36      2.29 o 
  -8   5   2        0.33        1.71      0.40 o 
  -7   5   2       19.35       23.64      0.83 o 
  -6   5   2     2086.02     2117.66     19.67 o 
  -5   5   2        7.25        6.95      0.51 o 
  -4   5   2      314.50      323.31      3.88 o 
  -3   5   2       87.41       93.66      1.49 o 
  -2   5   2       79.45       80.21      1.35 o 
  -1   5   2     1530.39     1485.35     13.92 o 
   0   5   2       92.32       88.31      1.39 o 
   1   5   2      142.72      175.70      2.36 o 
   2   5   2     1881.09     1959.79     19.66 o 
   3   5   2      508.54      459.51      5.37 o 
   4   5   2      701.09      689.98     14.38 o 
   5   5   2        0.14        0.50      0.33 o 
   6   5   2       50.15       47.00      1.19 o 
   7   5   2      510.30      526.83      5.78 o 
   8   5   2      467.81      450.69      5.51 o 
   9   5   2     1098.33     1121.12     12.88 o 
  10   5   2      833.56      791.49     10.93 o 
  11   5   2      229.04      252.19      4.91 o 
  12   5   2       78.87       76.91      2.88 o 
  13   5   2        0.02        0.08      0.97 o 
  14   5   2        0.01       -0.06      1.03 o 
  15   5   2       19.42       17.28      1.69 o 
  16   5   2       18.94       22.11      1.94 o 
  17   5   2        3.19        0.02      1.94 o 
  18   5   2        1.24        0.03      2.23 o 
 -18   6   2        1.51       -1.26      1.84 o 
 -17   6   2        3.92        5.67      2.03 o 
 -16   6   2        0.35        4.36      1.82 o 
 -15   6   2        3.38        3.55      2.51 o 
 -14   6   2        5.82        2.84      1.52 o 
 -13   6   2        3.45        2.90      2.41 o 
 -12   6   2       20.02       19.04      1.99 o 
 -11   6   2        4.08        0.05      1.30 o 
 -10   6   2       66.79       56.09      2.72 o 
  -9   6   2       78.88       78.07      4.57 o 
  -8   6   2        0.02        0.48      1.05 o 
  -7   6   2      259.56      246.96      3.30 o 
  -6   6   2      416.79      455.88      5.41 o 
  -5   6   2     1039.99     1100.64     10.71 o 
  -4   6   2      158.27      167.38      2.29 o 
  -3   6   2       10.50       11.27      0.64 o 
  -2   6   2       71.34       90.63      1.52 o 
  -1   6   2      134.03      138.23      1.98 o 
   0   6   2      223.07      208.99      2.47 o 
   1   6   2      213.34      233.98      3.01 o 
   2   6   2      239.78      273.53      3.65 o 
   3   6   2      123.94      110.83      2.02 o 
   4   6   2        0.07        0.07      0.47 o 
   5   6   2       27.39       31.87      1.26 o 
   6   6   2      114.10      109.05      2.17 o 
   7   6   2        7.93        5.17      1.00 o 
   8   6   2      232.72      240.91      4.35 o 
   9   6   2       59.48       53.75      2.63 o 
  10   6   2        0.01       -0.61      1.15 o 
  11   6   2       14.74       14.34      1.69 o 
  12   6   2        4.27        2.87      1.31 o 
  13   6   2        4.93        5.96      1.25 o 
  14   6   2        0.08       -0.22      1.13 o 
  15   6   2        0.00        1.27      1.25 o 
  16   6   2        2.13        2.40      1.59 o 
  17   6   2        0.88       -2.05      2.05 o 
  18   6   2        1.36        1.03      2.30 o 
 -17   7   2        3.46        2.26      2.59 o 
 -16   7   2        0.01       -2.00      2.00 o 
 -15   7   2        9.43       13.94      2.16 o 
 -14   7   2        0.24       -0.26      1.67 o 
 -13   7   2       41.66       40.50      2.66 o 
 -12   7   2       59.69       57.49      2.95 o 
 -11   7   2        4.47        4.64      1.52 o 
 -10   7   2        1.81        1.14      1.25 o 
  -9   7   2      107.42      107.31      3.66 o 
  -8   7   2        0.01        0.23      1.05 o 
  -7   7   2     1085.70     1084.59     17.41 o 
  -6   7   2      248.20      252.44      3.58 o 
  -5   7   2        0.27        1.50      0.50 o 
  -4   7   2       83.64       75.55      1.54 o 
  -3   7   2       98.53      102.90      1.78 o 
  -2   7   2      303.85      323.41      3.84 o 
  -1   7   2      371.33      365.45      3.95 o 
   0   7   2       23.76       24.88      0.80 o 
   1   7   2       32.43       29.36      1.08 o 
   2   7   2      235.28      223.76      3.29 o 
   3   7   2     1228.87     1218.06     21.05 o 
   4   7   2      203.83      207.22      3.49 o 
   5   7   2        6.89        6.69      0.80 o 
   6   7   2        0.44       -0.07      0.71 o 
   7   7   2       14.84       17.02      1.96 o 
   8   7   2      915.06      932.08     15.47 o 
   9   7   2       26.74       20.64      1.94 o 
  10   7   2       15.32       17.44      1.80 o 
  11   7   2       88.40       84.66      3.98 o 
  12   7   2       19.42       23.63      2.09 o 
  13   7   2        5.69       12.29      2.26 o 
  14   7   2        1.49       -2.08      2.08 o 
  15   7   2        1.91       -0.51      2.05 o 
  16   7   2        0.01        1.02      2.91 o 
  17   7   2        3.85        4.44      3.54 o 
 -17   8   2        3.04        3.29      4.05 o 
 -16   8   2       10.25        6.41      4.43 o 
 -15   8   2        0.08       -2.12      2.12 o 
 -14   8   2        0.10        0.25      3.03 o 
 -13   8   2        0.08       -1.91      2.05 o 
 -12   8   2        1.34        2.87      1.89 o 
 -11   8   2        0.09       -0.31      1.36 o 
 -10   8   2      129.10      106.26      3.83 o 
  -9   8   2      109.56       84.75      3.28 o 
  -8   8   2      178.48      175.98      4.73 o 
  -7   8   2      524.94      512.36      9.45 o 
  -6   8   2        0.76        1.66      1.14 o 
  -5   8   2       17.69       16.33      1.22 o 
  -4   8   2       37.60       40.44      1.35 o 
  -3   8   2       10.40       10.22      0.82 o 
  -2   8   2       49.68       53.13      1.44 o 
  -1   8   2       50.48       43.93      1.58 o 
   0   8   2      287.87      269.89      3.73 o 
   1   8   2       31.01       31.99      1.23 o 
   2   8   2      114.75      110.92      2.22 o 
   3   8   2       25.54       21.36      1.08 o 
   4   8   2       45.95       43.48      1.72 o 
   5   8   2      109.07      112.22      3.13 o 
   6   8   2      178.91      181.82      4.13 o 
   7   8   2       15.60       19.26      3.82 o 
   8   8   2        5.08        1.52      1.31 o 
   9   8   2        2.12        1.30      1.18 o 
  10   8   2       26.08       27.06      2.03 o 
  11   8   2        0.32        1.15      1.46 o 
  12   8   2        2.54        3.09      1.55 o 
  13   8   2        0.12        0.51      1.46 o 
  14   8   2        0.81        0.38      1.97 o 
  15   8   2        1.69        3.85      2.41 o 
  16   8   2        2.03        4.70      2.66 o 
 -16   9   2        1.12       -0.87      2.43 o 
 -15   9   2        0.74       -2.28      2.32 o 
 -14   9   2        2.34        2.95      2.37 o 
 -13   9   2        0.51       -1.37      2.00 o 
 -12   9   2        2.75        1.98      2.06 o 
 -11   9   2        6.37        7.53      2.37 o 
 -10   9   2      245.46      251.99      7.92 o 
  -9   9   2        4.22        6.70      2.06 o 
  -8   9   2        2.95        3.95      1.29 o 
  -7   9   2       37.74       38.50      2.15 o 
  -6   9   2        2.82        4.03      1.11 o 
  -5   9   2       13.62       16.06      1.70 o 
  -4   9   2       48.20       54.09      2.46 o 
  -3   9   2        0.01        0.17      0.80 o 
  -2   9   2       35.26       35.06      1.38 o 
  -1   9   2       32.29       26.97      1.27 o 
   0   9   2      140.93      141.74      3.03 o 
   1   9   2        0.01       -0.37      0.78 o 
   2   9   2       17.74       17.66      1.27 o 
   3   9   2       65.95       61.57      3.94 o 
   4   9   2        6.21        9.57      1.40 o 
   5   9   2       44.25       44.86      2.37 o 
   6   9   2       97.54       93.36      3.98 o 
   7   9   2       43.68       37.35      2.54 o 
   8   9   2       22.31       12.72      1.74 o 
   9   9   2        9.20       10.73      1.74 o 
  10   9   2        0.16        0.13      1.30 o 
  11   9   2        3.37        2.33      1.50 o 
  12   9   2        6.75       12.53      2.54 o 
  13   9   2        1.44        1.39      2.15 o 
  14   9   2        0.31       -2.15      2.15 o 
  15   9   2        3.29        2.92      2.41 o 
 -15  10   2        1.37        2.78      4.05 o 
 -14  10   2        1.42        3.50      2.61 o 
 -13  10   2        0.19       -2.06      2.06 o 
 -12  10   2        0.46        1.50      2.40 o 
 -11  10   2       14.56       16.36      3.41 o 
 -10  10   2       80.31       70.08      6.58 o 
  -9  10   2        0.47        1.84      1.87 o 
  -8  10   2       66.98       62.21      3.82 o 
  -7  10   2       18.41       18.97      4.30 o 
  -6  10   2       24.48       18.46      3.79 o 
  -5  10   2       51.65       48.55      5.31 o 
  -4  10   2       43.05       39.72      3.41 o 
  -3  10   2       88.13       93.77      3.61 o 
  -2  10   2       61.73       59.80      4.32 o 
  -1  10   2       19.25       14.55      1.93 o 
   0  10   2       92.55       91.13      2.82 o 
   1  10   2       80.34       75.94      2.64 o 
   2  10   2        0.39       -1.32      1.32 o 
   3  10   2        4.93        1.84      1.16 o 
   4  10   2       62.76       59.88      2.79 o 
   5  10   2       10.13       11.88      1.67 o 
   6  10   2        0.32       -0.89      1.34 o 
   7  10   2        1.45       -0.08      1.23 o 
   8  10   2        3.02        5.25      1.48 o 
   9  10   2        0.24        0.89      1.37 o 
  10  10   2       10.85       19.49      2.07 o 
  11  10   2        1.81        2.49      1.62 o 
  12  10   2        0.63       -0.93      2.05 o 
  13  10   2       39.49       45.35      4.10 o 
  14  10   2        1.71        3.85      2.59 o 
 -13  11   2       17.69       19.47      5.06 o 
 -12  11   2        8.18       12.39      4.80 o 
 -11  11   2       10.20        8.35      4.30 o 
 -10  11   2        7.77        5.56      3.79 o 
  -9  11   2        3.66        2.78      3.29 o 
  -8  11   2       19.76       17.20      4.30 o 
  -7  11   2       13.83       11.13      4.05 o 
  -6  11   2       11.28       15.68      4.30 o 
  -5  11   2        0.43        5.31      3.03 o 
  -4  11   2        2.18        2.28      2.78 o 
  -3  11   2        0.62        3.79      3.29 o 
  -2  11   2      133.98      144.48      5.69 o 
  -1  11   2       11.69       10.10      2.19 o 
   0  11   2       40.01       39.49      3.13 o 
   1  11   2        0.11       -1.16      1.16 o 
   2  11   2        1.53        1.63      1.15 o 
   3  11   2       16.75       15.73      1.82 o 
   4  11   2       24.89       23.53      2.03 o 
   5  11   2       19.01       17.57      1.85 o 
   6  11   2        0.58       -1.22      1.22 o 
   7  11   2        3.96        3.34      1.52 o 
   8  11   2        6.08        5.89      1.65 o 
   9  11   2        2.76        2.41      1.58 o 
  10  11   2        0.16       -1.45      1.45 o 
  11  11   2        0.03       -2.06      2.06 o 
  12  11   2        2.28        1.66      2.48 o 
  13  11   2        4.01        3.31      2.77 o 
 -12  12   2        1.38       -0.76      3.79 o 
 -11  12   2        6.24        3.03      4.30 o 
 -10  12   2        0.02       -2.28      3.54 o 
  -9  12   2        2.66        6.07      4.05 o 
  -8  12   2        3.10        6.07      3.79 o 
  -7  12   2        7.98        7.08      3.79 o 
  -6  12   2        1.34       -2.78      3.29 o 
  -5  12   2        0.55        0.51      3.29 o 
  -4  12   2       50.40       56.39      6.07 o 
  -3  12   2       47.04       49.57      5.82 o 
  -2  12   2       16.27       17.20      4.05 o 
  -1  12   2       98.61       91.02      4.72 o 
   0  12   2       43.90       43.99      3.46 o 
   1  12   2       74.74       86.92      5.18 o 
   2  12   2       15.30       17.33      2.68 o 
   3  12   2        0.33       -1.01      1.97 o 
   4  12   2       14.77       15.45      1.92 o 
   5  12   2        7.48        5.99      1.64 o 
   6  12   2        5.57        4.14      1.58 o 
   7  12   2        1.60       -0.34      1.31 o 
   8  12   2        0.02       -0.17      1.50 o 
   9  12   2        0.25       -0.09      1.95 o 
  10  12   2        2.62        3.53      3.16 o 
  11  12   2       14.41       15.97      2.98 o 
 -10  13   2        0.68        1.01      3.79 o 
  -9  13   2        1.40        5.31      4.55 o 
  -8  13   2        0.19        2.28      4.05 o 
  -7  13   2        0.57       -3.03      3.54 o 
  -6  13   2        8.90        8.09      3.79 o 
  -5  13   2        2.46        5.82      3.79 o 
  -4  13   2        0.65        4.05      3.54 o 
  -3  13   2       21.45       30.35      5.06 o 
  -2  13   2        0.54       -0.25      2.78 o 
  -1  13   2       49.94       59.18      6.07 o 
   0  13   2        0.01        0.76      3.03 o 
   1  13   2       34.22       37.33     10.24 o 
   2  13   2       19.10       16.02      3.54 o 
   3  13   2        2.42        1.75      2.23 o 
   4  13   2        0.66       -1.22      2.53 o 
   5  13   2        1.31       -0.91      2.05 o 
   6  13   2        2.25        3.27      2.30 o 
   7  13   2        1.36        1.64      2.32 o 
   8  13   2        1.36       -3.03      3.03 o 
   9  13   2        2.60       -3.79      3.79 o 
  -7  14   2        0.82        0.51      4.05 o 
  -6  14   2        3.83        1.52      3.79 o 
  -5  14   2        7.47       12.14      4.30 o 
  -4  14   2        0.00       -2.53      3.03 o 
  -3  14   2        0.13        5.31      3.79 o 
  -2  14   2        0.13        0.76      3.29 o 
  -1  14   2        3.84        4.55      3.79 o 
   0  14   2        0.03        4.80      3.54 o 
   1  14   2       45.19       53.61      6.07 o 
   2  14   2       43.22       54.86      4.38 o 
   3  14   2        9.68        9.74      2.86 o 
   4  14   2        3.82        3.56      3.16 o 
   5  14   2        1.47        0.84      2.41 o 
   6  14   2        6.01       10.61      3.54 o 
   7  14   2        1.03        1.01      4.05 o 
  -1  15   2        1.47        7.84      4.05 o 
   0  15   2       14.49       19.22      4.80 o 
 -19   1   3        3.42        7.96      3.92 o 
 -18   1   3       22.13       25.20      3.67 o 
 -17   1   3       49.37       51.01      4.02 o 
 -16   1   3        7.16       12.83      2.48 o 
 -15   1   3        1.13       -0.93      1.69 o 
 -14   1   3        8.94        8.87      2.15 o 
 -13   1   3        1.69        2.70      1.22 o 
 -12   1   3       58.62       57.14      2.23 o 
 -11   1   3       98.29      100.05      1.97 o 
 -10   1   3        6.28        8.32      0.68 o 
  -9   1   3       15.61       13.87      0.70 o 
  -8   1   3      175.33      160.97      2.29 o 
  -7   1   3      258.76      247.22      3.05 o 
  -6   1   3      160.78      163.11      2.17 o 
  -5   1   3      126.37      120.00      1.68 o 
  -4   1   3     1399.56     1289.11     13.87 o 
  -3   1   3      648.90      610.31      7.31 o 
  -2   1   3     3461.64     3534.38     31.90 o 
  -1   1   3        1.89        2.71      0.33 o 
   0   1   3      214.89      210.01      2.63 o 
   1   1   3     1857.56     1781.88     17.45 o 
   2   1   3     2263.13     2240.71     18.08 o 
   3   1   3      893.07      877.26      7.55 o 
   4   1   3      409.65      432.84      4.58 o 
   5   1   3     5447.64     5642.54     51.06 o 
   6   1   3     1651.22     1721.44     15.26 o 
   7   1   3        9.59        1.32      0.38 o 
   8   1   3      224.37      276.78      3.69 o 
   9   1   3      253.25      255.86      3.21 o 
  10   1   3      372.68      390.06      5.76 o 
  11   1   3      108.01      114.35      2.68 o 
  12   1   3        5.51        5.24      1.00 o 
  13   1   3       27.23       31.02      1.80 o 
  14   1   3      112.21      117.26      3.41 o 
  15   1   3       68.72       72.79      2.78 o 
  16   1   3        7.30        7.10      1.43 o 
  17   1   3        0.02       -1.13      1.22 o 
  18   1   3        1.56        2.47      1.48 o 
  19   1   3        8.09        2.28      1.97 o 
 -19   2   3        2.85        4.51      2.48 o 
 -18   2   3        2.88        1.12      3.54 o 
 -17   2   3        0.85        2.61      2.05 o 
 -16   2   3       12.30       12.68      3.29 o 
 -15   2   3       41.90       40.42      2.62 o 
 -14   2   3        0.00       -0.95      1.26 o 
 -13   2   3       28.63       28.19      1.82 o 
 -12   2   3        2.73        2.66      0.90 o 
 -11   2   3       37.11       33.70      1.92 o 
 -10   2   3      228.36      231.03      3.31 o 
  -9   2   3      120.61      115.91      2.19 o 
  -8   2   3        3.11        1.82      0.41 o 
  -7   2   3        6.83        7.79      0.50 o 
  -6   2   3      647.43      638.32      6.87 o 
  -5   2   3       17.98       17.53      0.90 o 
  -4   2   3      527.51      541.08      7.05 o 
  -3   2   3      367.83      357.17      3.70 o 
  -2   2   3     1625.88     1762.92     15.20 o 
  -1   2   3      944.16      978.21      9.24 o 
   0   2   3      387.60      388.52      3.79 o 
   1   2   3        1.78        4.73      0.35 o 
   2   2   3      581.72      628.59      5.27 o 
   3   2   3       24.38       32.91      0.79 o 
   4   2   3     1938.08     2035.52     20.01 o 
   5   2   3        0.76        0.40      0.33 o 
   6   2   3        6.43        8.45      0.67 o 
   7   2   3       81.59       73.26      1.53 o 
   8   2   3        7.65       10.52      0.70 o 
   9   2   3      183.07      172.84      2.65 o 
  10   2   3       35.00       38.86      1.89 o 
  11   2   3        2.09        2.03      0.82 o 
  12   2   3       12.45       12.37      1.15 o 
  13   2   3        4.31        3.59      0.98 o 
  14   2   3        9.87       11.70      1.42 o 
  15   2   3        0.65       -0.12      1.04 o 
  16   2   3        5.33        3.42      1.31 o 
  17   2   3        0.10        0.27      1.35 o 
  18   2   3        0.02       -0.59      1.44 o 
  19   2   3        0.01        0.74      1.77 o 
 -19   3   3        0.08        0.51      2.15 o 
 -18   3   3        0.00        3.95      2.30 o 
 -17   3   3       14.33       17.29      2.86 o 
 -16   3   3        6.51        8.89      3.11 o 
 -15   3   3        7.00        5.04      1.70 o 
 -14   3   3        0.02       -1.17      1.25 o 
 -13   3   3       90.43       80.70      4.42 o 
 -12   3   3       14.53       17.76      1.55 o 
 -11   3   3        0.45       -0.77      0.80 o 
 -10   3   3        1.63        3.08      0.86 o 
  -9   3   3       27.24       27.64      1.30 o 
  -8   3   3       99.70       83.84      1.53 o 
  -7   3   3      891.05      877.45     11.20 o 
  -6   3   3        0.03       -0.26      0.57 o 
  -5   3   3      117.92      108.88      2.31 o 
  -4   3   3        9.13       11.50      0.85 o 
  -3   3   3      875.48      773.36      9.75 o 
  -2   3   3      471.47      435.32      7.92 o 
  -1   3   3      127.92      147.83      1.87 o 
   0   3   3      650.65      736.58      7.17 o 
   1   3   3     1817.68     1923.58     17.77 o 
   2   3   3     3809.35     3842.56     32.61 o 
   3   3   3      121.20      123.18      1.68 o 
   4   3   3      335.03      342.52      3.87 o 
   5   3   3      142.78      167.76      2.32 o 
   6   3   3      256.64      254.28      3.19 o 
   7   3   3       58.66       62.66      1.48 o 
   8   3   3       10.31       10.35      0.80 o 
   9   3   3      469.32      498.71      7.01 o 
  10   3   3        0.91        0.67      0.76 o 
  11   3   3       53.40       60.67      2.22 o 
  12   3   3      166.88      150.30      3.25 o 
  13   3   3        0.33        0.29      0.85 o 
  14   3   3       35.00       41.62      1.91 o 
  15   3   3       11.72       12.27      1.61 o 
  16   3   3        0.00       -1.05      1.10 o 
  17   3   3        0.01       -0.72      1.41 o 
  18   3   3        0.85       -0.05      2.10 o 
 -18   4   3        8.80        8.05      2.59 o 
 -17   4   3        6.38        8.72      2.68 o 
 -16   4   3       19.76       20.03      2.36 o 
 -15   4   3       35.74       45.05      2.87 o 
 -14   4   3        3.07        2.06      1.55 o 
 -13   4   3      190.07      188.07      8.09 o 
 -12   4   3       71.78       64.22      2.97 o 
 -11   4   3       35.52       34.58      2.28 o 
 -10   4   3       14.69       15.08      1.63 o 
  -9   4   3       76.85       83.06      2.37 o 
  -8   4   3       24.73       23.24      1.32 o 
  -7   4   3      111.39      126.28      2.75 o 
  -6   4   3      286.82      258.27      4.22 o 
  -5   4   3      989.92      963.96     12.12 o 
  -4   4   3        7.87        9.79      0.87 o 
  -3   4   3       66.41       66.66      1.24 o 
  -2   4   3      477.16      506.89      5.17 o 
  -1   4   3       78.03       86.41      1.34 o 
   0   4   3       43.30       34.70      0.86 o 
   1   4   3      707.33      780.00      7.24 o 
   2   4   3       43.22       61.62      1.07 o 
   3   4   3      279.90      300.93      3.46 o 
   4   4   3      202.12      184.52      2.45 o 
   5   4   3      217.25      217.77      2.83 o 
   6   4   3        4.04        5.07      0.53 o 
   7   4   3      467.08      474.78      5.35 o 
   8   4   3      138.25      141.37      2.48 o 
   9   4   3        3.61        3.83      0.87 o 
  10   4   3       27.59       27.70      1.64 o 
  11   4   3       30.04       22.59      1.41 o 
  12   4   3        8.76        5.24      0.98 o 
  13   4   3       48.48       46.03      1.94 o 
  14   4   3        0.21       -0.47      1.06 o 
  15   4   3       18.41       15.65      1.70 o 
  16   4   3       13.85       13.01      1.72 o 
  17   4   3       10.53       11.33      2.51 o 
  18   4   3        0.07       -0.83      1.63 o 
 -18   5   3        0.87        6.92      2.59 o 
 -17   5   3        2.66        4.18      1.99 o 
 -16   5   3       14.49       15.65      2.97 o 
 -15   5   3       13.39        9.99      1.99 o 
 -14   5   3       70.98       65.78      3.40 o 
 -13   5   3        1.44        1.26      1.45 o 
 -12   5   3        0.68       -0.80      1.26 o 
 -11   5   3        0.08        0.36      1.21 o 
 -10   5   3        0.01       -0.49      1.12 o 
  -9   5   3       38.05       38.24      3.50 o 
  -8   5   3      173.99      175.81      3.56 o 
  -7   5   3      275.58      299.37      4.96 o 
  -6   5   3      160.14      155.50      3.17 o 
  -5   5   3       88.49       84.09      2.18 o 
  -4   5   3      115.88      118.56      1.95 o 
  -3   5   3      190.53      212.59      2.60 o 
  -2   5   3       34.50       39.29      0.94 o 
  -1   5   3     1175.92     1199.14     11.49 o 
   0   5   3       12.32        6.81      0.62 o 
   1   5   3     1056.71     1108.67     10.80 o 
   2   5   3       31.31       33.37      1.03 o 
   3   5   3      176.87      185.71      2.80 o 
   4   5   3      113.66      127.99      2.24 o 
   5   5   3        2.38        2.77      0.47 o 
   6   5   3       38.97       35.54      1.25 o 
   7   5   3       19.15       20.45      0.91 o 
   8   5   3       44.31       44.60      2.29 o 
   9   5   3      692.20      673.22     14.48 o 
  10   5   3        0.56        1.69      1.17 o 
  11   5   3       14.92       14.50      1.70 o 
  12   5   3       23.64       20.77      1.64 o 
  13   5   3        1.85        2.68      1.17 o 
  14   5   3        0.27        0.72      1.06 o 
  15   5   3        1.18        0.70      1.24 o 
  16   5   3        9.87       15.42      1.90 o 
  17   5   3        0.11       -1.36      1.36 o 
  18   5   3        0.74       -0.03      1.70 o 
 -18   6   3        1.19        3.20      2.59 o 
 -17   6   3       15.50       13.36      2.38 o 
 -16   6   3        0.00       -0.56      1.59 o 
 -15   6   3       16.88       15.91      2.28 o 
 -14   6   3       97.20      100.88      4.14 o 
 -13   6   3        2.48        1.93      1.54 o 
 -12   6   3        5.82        3.95      1.57 o 
 -11   6   3        2.04       -0.30      1.19 o 
 -10   6   3      184.72      177.31      4.81 o 
  -9   6   3       47.26       44.11      2.36 o 
  -8   6   3       35.91       31.42      2.07 o 
  -7   6   3       23.81       19.56      1.69 o 
  -6   6   3       27.89       26.53      1.63 o 
  -5   6   3       46.45       42.47      1.56 o 
  -4   6   3      129.98      123.94      1.83 o 
  -3   6   3       19.22       18.27      0.73 o 
  -2   6   3      142.71      133.47      1.96 o 
  -1   6   3      196.13      186.88      2.51 o 
   0   6   3       58.18       43.75      1.36 o 
   1   6   3       74.97       67.60      1.46 o 
   2   6   3      477.99      539.18      5.92 o 
   3   6   3        1.64        0.41      0.52 o 
   4   6   3        6.31        6.60      0.73 o 
   5   6   3      141.52      152.53      2.68 o 
   6   6   3      224.08      202.02      3.27 o 
   7   6   3      205.34      204.10      4.95 o 
   8   6   3      349.41      359.53      7.39 o 
   9   6   3      111.85       96.04      3.62 o 
  10   6   3       34.83       26.97      1.99 o 
  11   6   3        7.71        7.77      2.52 o 
  12   6   3       53.99       54.39      2.87 o 
  13   6   3       27.49       35.98      2.19 o 
  14   6   3        0.97        1.06      1.25 o 
  15   6   3        3.37        2.21      1.36 o 
  16   6   3       39.38       36.13      2.39 o 
  17   6   3        4.24        4.34      1.64 o 
 -17   7   3        2.20        3.53      2.16 o 
 -16   7   3        1.03        0.37      1.89 o 
 -15   7   3        0.09       -0.29      1.98 o 
 -14   7   3        1.00       -1.37      1.54 o 
 -13   7   3        0.94        1.59      1.42 o 
 -12   7   3        0.02       -0.25      1.29 o 
 -11   7   3        8.28        6.07      1.57 o 
 -10   7   3        3.18        2.83      1.78 o 
  -9   7   3        0.26        1.78      1.27 o 
  -8   7   3       53.38       47.87      2.57 o 
  -7   7   3        7.77        7.35      1.42 o 
  -6   7   3       42.69       40.97      2.22 o 
  -5   7   3       14.18       14.68      1.50 o 
  -4   7   3      118.12      120.00      2.23 o 
  -3   7   3       93.71       94.30      1.79 o 
  -2   7   3        0.09       -0.39      0.49 o 
  -1   7   3        4.01        4.64      0.69 o 
   0   7   3       20.73       26.25      1.03 o 
   1   7   3        2.84        1.16      0.57 o 
   2   7   3        0.10       -0.15      0.55 o 
   3   7   3       23.95       28.19      1.20 o 
   4   7   3       95.78      108.25      2.41 o 
   5   7   3        3.99        4.80      0.86 o 
   6   7   3      368.48      355.78      7.20 o 
   7   7   3      542.76      545.11     10.07 o 
   8   7   3      194.08      194.97      5.10 o 
   9   7   3       49.13       41.52      2.41 o 
  10   7   3       31.99       28.91      2.14 o 
  11   7   3        9.44        7.18      1.61 o 
  12   7   3        1.63        0.91      1.36 o 
  13   7   3        1.58        0.25      1.31 o 
  14   7   3        5.41        5.73      1.43 o 
  15   7   3        0.30        0.50      1.34 o 
  16   7   3        0.87       -0.40      1.45 o 
 -16   8   3        0.01       -3.43      3.54 o 
 -15   8   3        5.08        4.25      2.55 o 
 -14   8   3        9.11       11.88      2.12 o 
 -13   8   3        3.37        4.12      1.77 o 
 -12   8   3       11.64       13.34      1.98 o 
 -11   8   3       26.88       31.64      2.40 o 
 -10   8   3        8.40       12.78      3.19 o 
  -9   8   3        2.97        6.86      1.45 o 
  -8   8   3       71.63       66.56      2.99 o 
  -7   8   3       25.47       21.04      1.83 o 
  -6   8   3       94.88       85.55      3.11 o 
  -5   8   3       23.24       26.39      1.89 o 
  -4   8   3      519.09      503.36      9.15 o 
  -3   8   3        6.93       11.80      2.24 o 
  -2   8   3        6.31        5.22      0.87 o 
  -1   8   3      213.44      216.83      3.46 o 
   0   8   3       32.82       37.10      1.42 o 
   1   8   3        6.84       11.48      0.93 o 
   2   8   3       65.63       59.77      2.36 o 
   3   8   3      129.40      120.28      3.14 o 
   4   8   3       88.48       95.36      3.62 o 
   5   8   3        7.33        8.32      1.45 o 
   6   8   3       88.81       90.48      3.71 o 
   7   8   3      233.35      234.18      5.73 o 
   8   8   3        0.31       -1.02      1.02 o 
   9   8   3        0.02       -1.07      1.07 o 
  10   8   3        2.19        3.54      1.46 o 
  11   8   3        7.95        4.54      1.55 o 
  12   8   3       35.92       36.23      2.62 o 
  13   8   3        3.77        7.37      1.78 o 
  14   8   3        3.71        3.83      1.46 o 
  15   8   3        6.97        1.17      1.53 o 
  16   8   3        5.37        3.89      2.48 o 
 -15   9   3        0.25        2.52      2.48 o 
 -14   9   3        3.43        6.15      2.59 o 
 -13   9   3        0.01       -1.77      1.97 o 
 -12   9   3       11.08       12.18      2.61 o 
 -11   9   3       18.39       18.82      2.73 o 
 -10   9   3        9.27        6.82      1.68 o 
  -9   9   3      148.77      146.78      4.53 o 
  -8   9   3       49.16       45.26      2.58 o 
  -7   9   3       36.37       33.81      3.16 o 
  -6   9   3      121.70      116.27      4.86 o 
  -5   9   3       11.03       16.44      2.24 o 
  -4   9   3      149.39      153.03      5.58 o 
  -3   9   3      698.55      728.14     28.45 o 
  -2   9   3       38.90       32.59      1.75 o 
  -1   9   3        9.48        7.22      1.18 o 
   0   9   3       70.54       69.47      1.97 o 
   1   9   3       56.97       55.75      1.99 o 
   2   9   3       31.30       28.50      1.78 o 
   3   9   3       20.82       22.14      1.59 o 
   4   9   3      147.44      156.38      4.99 o 
   5   9   3       54.23       54.09      4.18 o 
   6   9   3      424.08      426.67      8.56 o 
   7   9   3       55.36       56.69      2.81 o 
   8   9   3       11.65        6.84      1.59 o 
   9   9   3        0.39        0.27      1.30 o 
  10   9   3       40.30       41.38      2.69 o 
  11   9   3        5.59        7.38      1.80 o 
  12   9   3        2.02        4.36      1.74 o 
  13   9   3        7.83        6.13      1.92 o 
  14   9   3        1.02       -0.34      1.74 o 
  15   9   3        3.20        0.89      2.50 o 
 -14  10   3        0.07        0.91      2.59 o 
 -13  10   3       11.00       12.20      2.91 o 
 -12  10   3       31.20       37.57      3.58 o 
 -11  10   3       16.10       22.00      4.80 o 
 -10  10   3        1.82        0.76      3.29 o 
  -9  10   3       68.07       64.74      6.58 o 
  -8  10   3        1.17        1.52      3.29 o 
  -7  10   3        2.29        2.72      1.87 o 
  -6  10   3        0.01        0.63      1.49 o 
  -5  10   3        2.44        1.59      1.82 o 
  -4  10   3        3.13        2.20      2.15 o 
  -3  10   3      363.63      362.76      9.81 o 
  -2  10   3      110.38      114.83      3.81 o 
  -1  10   3      114.19      114.34      3.20 o 
   0  10   3       93.94       95.38      4.06 o 
   1  10   3        0.07        0.39      1.64 o 
   2  10   3        2.07        2.49      1.25 o 
   3  10   3       76.35       87.95      3.50 o 
   4  10   3      218.11      224.10      7.02 o 
   5  10   3       26.64       23.85      2.08 o 
   6  10   3        3.88        2.81      1.45 o 
   7  10   3        0.04       -1.19      1.19 o 
   8  10   3        1.91        3.04      1.40 o 
   9  10   3        7.21        9.21      1.77 o 
  10  10   3        0.52        0.18      1.81 o 
  11  10   3        0.04        0.10      1.57 o 
  12  10   3        4.31        3.41      2.71 o 
  13  10   3       22.47       22.87      2.69 o 
  14  10   3        4.75        4.16      2.77 o 
 -13  11   3        0.41        0.00      3.79 o 
 -12  11   3       24.17       24.53      5.31 o 
 -11  11   3       12.70        6.58      4.05 o 
 -10  11   3       17.77       23.52      5.31 o 
  -9  11   3       22.99       17.96      4.55 o 
  -8  11   3        2.36        2.02      3.29 o 
  -7  11   3       26.51       17.96      4.55 o 
  -6  11   3        1.85       -0.25      3.03 o 
  -5  11   3       19.27       15.43      4.05 o 
  -4  11   3       34.68       30.85      4.80 o 
  -3  11   3       56.95       56.33      2.90 o 
  -2  11   3      107.42       96.67      3.55 o 
  -1  11   3      184.60      182.34      6.19 o 
   0  11   3       43.79       50.33      2.78 o 
   1  11   3        2.62       -0.28      1.18 o 
   2  11   3        0.10        2.10      1.41 o 
   3  11   3      112.77      113.67      4.01 o 
   4  11   3        3.69        1.60      1.32 o 
   5  11   3        7.93        5.55      2.98 o 
   6  11   3       26.28       28.44      2.26 o 
   7  11   3        1.35        0.13      1.44 o 
   8  11   3        6.29        4.72      1.75 o 
   9  11   3       31.23       33.04      2.84 o 
  10  11   3        0.36       -0.48      2.15 o 
  11  11   3       11.28       13.93      2.31 o 
  12  11   3        3.19        2.38      2.43 o 
 -11  12   3        9.70        8.09      4.55 o 
 -10  12   3        2.69        0.00      3.79 o 
  -9  12   3        0.36        0.51      3.79 o 
  -8  12   3        1.02       -2.53      3.29 o 
  -7  12   3        0.32       -0.51      3.29 o 
  -6  12   3        4.82        4.30      3.79 o 
  -5  12   3        5.30        0.00      3.03 o 
  -4  12   3        4.51        3.79      3.54 o 
  -3  12   3        1.25       -0.25      3.29 o 
  -2  12   3        0.53       -1.77      3.03 o 
  -1  12   3       57.89       64.49      6.32 o 
   0  12   3      114.90      137.32      8.85 o 
   1  12   3        0.01        0.52      1.36 o 
   2  12   3        2.62        1.16      1.56 o 
   3  12   3       59.73       58.55      3.61 o 
   4  12   3        1.17        0.43      1.48 o 
   5  12   3        2.25       -1.41      1.41 o 
   6  12   3        0.01        0.05      1.56 o 
   7  12   3        0.37       -1.41      1.41 o 
   8  12   3        0.06        0.10      1.56 o 
   9  12   3        3.21       -0.88      1.63 o 
  10  12   3        0.00        0.10      2.48 o 
  11  12   3       15.01       16.63      3.22 o 
  -9  13   3        0.26       -0.25      3.79 o 
  -8  13   3        0.11        1.01      3.79 o 
  -7  13   3        0.74        2.28      3.54 o 
  -6  13   3        0.26        1.26      3.79 o 
  -5  13   3        0.85       -1.77      3.29 o 
  -4  13   3        0.03        1.77      3.29 o 
  -3  13   3        1.80        4.30      3.54 o 
  -2  13   3       24.09       28.58      5.06 o 
  -1  13   3        3.71       -2.78      3.03 o 
   0  13   3       25.25       20.74      4.30 o 
   1  13   3        2.32        6.58      3.54 o 
   2  13   3        6.82       13.15      4.05 o 
   3  13   3        3.38        2.87      2.41 o 
   4  13   3        1.81        0.85      2.23 o 
   5  13   3        0.34        0.51      3.03 o 
   6  13   3        3.09        5.07      1.89 o 
   7  13   3        0.00       -0.97      1.59 o 
   8  13   3        0.32       -0.65      1.77 o 
  -6  14   3        1.73        1.01      3.79 o 
  -5  14   3        4.35        9.10      4.30 o 
  -4  14   3        0.78        3.79      3.79 o 
  -3  14   3        3.16        6.58      4.05 o 
  -2  14   3        4.70        6.83      3.79 o 
  -1  14   3        0.46        5.82      3.79 o 
   0  14   3        3.64        0.00      3.54 o 
   1  14   3        7.01        8.85      4.05 o 
   2  14   3       29.35       27.56      5.06 o 
   3  14   3        0.10       -1.52      3.29 o 
   4  14   3        0.16       -0.76      3.29 o 
   5  14   3        0.48       -0.38      2.41 o 
 -19   0   4        7.64       11.63      4.05 o 
 -18   0   4        0.03        4.30      3.29 o 
 -17   0   4       16.89       15.17      4.30 o 
 -16   0   4        0.08        1.52      2.78 o 
 -15   0   4       31.42       40.97      5.06 o 
 -14   0   4       19.92       17.20      3.79 o 
 -13   0   4        0.48       -1.77      1.77 o 
 -12   0   4       33.87       30.09      4.05 o 
 -11   0   4      171.10      176.01      8.60 o 
 -10   0   4        8.56       10.31      1.03 o 
  -9   0   4       61.17       60.59      1.84 o 
  -8   0   4       92.84       89.41      2.23 o 
  -7   0   4      988.52     1004.95     13.79 o 
  -6   0   4       34.09       25.75      1.42 o 
  -5   0   4     1960.04     1972.92     25.82 o 
  -4   0   4    11442.62    11676.71    147.40 o 
  -3   0   4       10.61        4.55      0.79 o 
  -2   0   4        5.25        1.11      0.56 o 
  -1   0   4      221.49      208.14      9.00 o 
   0   0   4       57.21       57.24      2.72 o 
   1   0   4      729.68      730.51     10.32 o 
   2   0   4     1823.89     1749.05     23.21 o 
   3   0   4      651.98      587.56      7.65 o 
   4   0   4        1.03        1.58      0.64 o 
   5   0   4      134.07      140.28      2.87 o 
   6   0   4      233.16      194.14      3.71 o 
   7   0   4      248.63      231.08      3.89 o 
   8   0   4        0.16        0.99      1.82 o 
   9   0   4      101.32      103.61      3.18 o 
  10   0   4      185.09      186.56      4.61 o 
  11   0   4      510.52      452.96      8.75 o 
  12   0   4        1.12        2.78      1.43 o 
  13   0   4        0.38        1.43      1.33 o 
  14   0   4       42.56       39.67      2.95 o 
  15   0   4       34.63       31.23      2.86 o 
  16   0   4       28.90       33.96      3.13 o 
  17   0   4        0.59       -0.71      1.87 o 
  18   0   4       42.71       43.43      3.93 o 
 -19   1   4        1.25       -0.74      2.78 o 
 -18   1   4        0.11        0.10      2.05 o 
 -17   1   4        1.02        2.79      2.23 o 
 -16   1   4        3.81        3.11      2.05 o 
 -15   1   4       19.23       18.98      3.16 o 
 -14   1   4        7.87        7.08      2.32 o 
 -13   1   4       65.02       68.99      5.56 o 
 -12   1   4        7.82        9.92      2.05 o 
 -11   1   4       65.75       64.31      2.08 o 
 -10   1   4       14.64       19.24      1.37 o 
  -9   1   4       18.60       17.95      0.85 o 
  -8   1   4        5.47        7.77      0.56 o 
  -7   1   4       50.80       61.84      1.20 o 
  -6   1   4      191.33      164.28      2.12 o 
  -5   1   4       32.13       28.71      0.84 o 
  -4   1   4      563.99      523.67      5.67 o 
  -3   1   4        0.16        0.96      0.36 o 
  -2   1   4       31.54       27.97      0.78 o 
  -1   1   4      266.60      288.95      3.27 o 
   0   1   4       14.19       10.08      0.56 o 
   1   1   4       56.86       57.25      1.16 o 
   2   1   4       41.89       47.12      1.01 o 
   3   1   4        7.22        9.23      0.49 o 
   4   1   4     1820.54     1975.67     19.64 o 
   5   1   4      390.51      432.50      4.55 o 
   6   1   4        0.75        0.50      0.38 o 
   7   1   4        0.02       -0.23      0.35 o 
   8   1   4      108.31      109.54      1.98 o 
   9   1   4        4.71        3.74      0.71 o 
  10   1   4        0.06        0.27      0.72 o 
  11   1   4       26.06       22.83      1.40 o 
  12   1   4       13.54       14.01      1.26 o 
  13   1   4        0.29       -0.79      0.79 o 
  14   1   4        0.01       -0.91      0.91 o 
  15   1   4        0.07       -0.09      1.09 o 
  16   1   4        0.30       -1.10      1.10 o 
  17   1   4        1.49       -0.80      1.47 o 
  18   1   4        3.74        2.13      1.59 o 
 -19   2   4        0.27       -1.11      2.91 o 
 -18   2   4        0.84       -0.03      2.05 o 
 -17   2   4        2.64        3.21      2.23 o 
 -16   2   4        1.44        1.01      2.78 o 
 -15   2   4       22.25       26.93      3.04 o 
 -14   2   4       25.92       24.07      2.86 o 
 -13   2   4       26.38       19.54      3.62 o 
 -12   2   4       10.96        8.20      2.54 o 
 -11   2   4        1.12        0.46      0.68 o 
 -10   2   4       58.81       59.08      2.26 o 
  -9   2   4        2.49        1.37      0.74 o 
  -8   2   4      144.15      139.90      2.32 o 
  -7   2   4      157.71      155.84      3.35 o 
  -6   2   4     1091.84     1104.93     12.48 o 
  -5   2   4     1159.18     1153.12     11.89 o 
  -4   2   4        0.07        0.07      0.28 o 
  -3   2   4     2096.41     2182.11     18.80 o 
  -2   2   4      159.48      129.39      1.65 o 
  -1   2   4      587.74      719.40      6.68 o 
   0   2   4       16.50       12.62      0.57 o 
   1   2   4      277.30      302.07      4.46 o 
   2   2   4      335.66      325.12      3.31 o 
   3   2   4        0.23        2.17      0.36 o 
   4   2   4       22.70       21.12      0.93 o 
   5   2   4      309.89      282.02      3.28 o 
   6   2   4      513.52      472.18      5.30 o 
   7   2   4      235.34      226.03      3.13 o 
   8   2   4       44.19       31.96      1.47 o 
   9   2   4       53.89       48.36      1.75 o 
  10   2   4      175.58      182.34      3.52 o 
  11   2   4       26.71       31.35      1.55 o 
  12   2   4       50.16       42.95      1.83 o 
  13   2   4       35.30       30.13      1.64 o 
  14   2   4       62.86       71.26      2.46 o 
  15   2   4       64.82       79.83      3.03 o 
  16   2   4       23.45       21.30      1.92 o 
  17   2   4        0.08       -0.72      1.78 o 
  18   2   4       23.29       26.74      2.67 o 
 -18   3   4        1.07       -0.38      2.15 o 
 -17   3   4        0.36        1.38      2.23 o 
 -16   3   4        3.18        4.42      2.23 o 
 -15   3   4        0.01        0.76      1.87 o 
 -14   3   4       21.00       20.89      2.18 o 
 -13   3   4        3.72        1.03      1.73 o 
 -12   3   4       15.68       14.72      1.80 o 
 -11   3   4       26.63       29.12      1.62 o 
 -10   3   4        0.27        0.39      0.87 o 
  -9   3   4      596.70      591.08      8.36 o 
  -8   3   4       53.47       49.54      1.84 o 
  -7   3   4      313.09      308.65      4.95 o 
  -6   3   4       44.57       43.54      1.97 o 
  -5   3   4      272.03      274.66      4.43 o 
  -4   3   4      241.49      255.71      4.16 o 
  -3   3   4        4.94        6.22      0.38 o 
  -2   3   4       61.01       48.25      1.03 o 
  -1   3   4        1.39       14.85      0.65 o 
   0   3   4      585.40      553.72      5.74 o 
   1   3   4     1539.46     1576.71     14.89 o 
   2   3   4        5.12        6.21      0.44 o 
   3   3   4     1840.01     2021.07     17.77 o 
   4   3   4       95.75       92.35      1.85 o 
   5   3   4      146.32      137.26      2.45 o 
   6   3   4        1.80        5.41      0.57 o 
   7   3   4      592.71      568.08      6.64 o 
   8   3   4       33.61       39.65      1.67 o 
   9   3   4      199.49      204.16      4.11 o 
  10   3   4       19.70       21.35      1.31 o 
  11   3   4        5.12        3.98      0.93 o 
  12   3   4      105.03      102.26      2.82 o 
  13   3   4       19.98       17.14      1.42 o 
  14   3   4        0.82        1.42      1.09 o 
  15   3   4        0.24       -1.08      1.13 o 
  16   3   4        2.37        1.30      1.59 o 
  17   3   4       11.99        8.83      1.95 o 
  18   3   4       11.69       18.49      2.53 o 
 -18   4   4        1.98        2.54      2.41 o 
 -17   4   4        8.49       11.19      2.84 o 
 -16   4   4       32.69       31.86      6.07 o 
 -15   4   4        5.04        1.98      1.70 o 
 -14   4   4        9.55       12.23      1.90 o 
 -13   4   4        1.71        1.45      1.45 o 
 -12   4   4        5.58        6.78      1.65 o 
 -11   4   4        0.63        1.35      1.31 o 
 -10   4   4        6.24        8.03      1.35 o 
  -9   4   4      291.54      299.65      5.15 o 
  -8   4   4       14.65       15.26      1.29 o 
  -7   4   4      146.95      141.26      3.07 o 
  -6   4   4       45.01       42.87      1.70 o 
  -5   4   4       36.14       31.36      1.95 o 
  -4   4   4        4.70        8.33      0.92 o 
  -3   4   4      260.94      265.63      3.24 o 
  -2   4   4       16.32       15.43      0.59 o 
  -1   4   4      182.00      182.74      2.38 o 
   0   4   4     1638.26     1710.00     16.08 o 
   1   4   4        2.32       -0.34      0.66 o 
   2   4   4       59.14       80.14      1.26 o 
   3   4   4        1.53        0.26      0.33 o 
   4   4   4        0.63        0.68      0.42 o 
   5   4   4      102.40      107.83      1.95 o 
   6   4   4        4.41        5.06      0.59 o 
   7   4   4      170.92      172.28      3.23 o 
   8   4   4       41.18       33.92      1.66 o 
   9   4   4       17.82       27.88      1.61 o 
  10   4   4       71.74       66.20      2.82 o 
  11   4   4       49.36       54.34      2.31 o 
  12   4   4        3.17        5.50      1.28 o 
  13   4   4        0.02       -0.94      0.94 o 
  14   4   4       27.23       28.35      2.23 o 
  15   4   4       46.15       53.41      2.68 o 
  16   4   4        3.12        4.22      1.59 o 
  17   4   4        3.79        4.55      1.90 o 
 -18   5   4        0.16        1.12      2.40 o 
 -17   5   4        2.45        1.52      2.15 o 
 -16   5   4        0.07        3.41      2.12 o 
 -15   5   4        3.16        0.00      1.91 o 
 -14   5   4       22.75       23.52      2.38 o 
 -13   5   4        4.17        4.25      1.69 o 
 -12   5   4        0.50       -0.36      1.41 o 
 -11   5   4        1.91       -0.38      1.26 o 
 -10   5   4       10.00       12.39      2.09 o 
  -9   5   4      148.30      142.98      4.81 o 
  -8   5   4      952.13      951.30     16.06 o 
  -7   5   4       81.67       85.36      2.48 o 
  -6   5   4      241.83      236.07      4.30 o 
  -5   5   4      369.43      339.94      6.15 o 
  -4   5   4      376.76      330.84     13.06 o 
  -3   5   4        0.82        1.33      0.34 o 
  -2   5   4       93.48       84.88      2.07 o 
  -1   5   4      670.99      718.01      7.31 o 
   0   5   4     1087.36     1080.01     10.56 o 
   1   5   4      379.47      436.38      4.57 o 
   2   5   4        8.39        5.11      0.61 o 
   3   5   4      297.82      297.37      3.42 o 
   4   5   4      572.25      579.59      6.91 o 
   5   5   4      288.02      286.00      4.36 o 
   6   5   4        2.34        1.52      0.72 o 
   7   5   4       24.12       27.73      1.89 o 
   8   5   4      326.18      307.81      6.61 o 
   9   5   4       26.12       28.71      2.03 o 
  10   5   4       84.03       87.97      3.35 o 
  11   5   4       14.58        9.98      1.59 o 
  12   5   4       46.82       43.82      2.24 o 
  13   5   4       12.37        9.67      1.48 o 
  14   5   4        1.07       -0.34      1.15 o 
  15   5   4        0.59       -0.07      1.28 o 
  16   5   4        4.57        3.49      1.64 o 
  17   5   4        1.15        1.05      1.52 o 
 -17   6   4       11.20       12.52      3.29 o 
 -16   6   4        2.52        1.49      1.84 o 
 -15   6   4        1.91       -1.05      1.69 o 
 -14   6   4        9.76        6.81      2.32 o 
 -13   6   4        7.07        5.50      1.72 o 
 -12   6   4        0.03        0.08      1.39 o 
 -11   6   4        0.12        0.92      1.33 o 
 -10   6   4        0.64       -0.60      1.25 o 
  -9   6   4       14.44       12.66      1.65 o 
  -8   6   4      307.34      295.49      6.60 o 
  -7   6   4        8.51        9.17      1.57 o 
  -6   6   4      475.77      461.81      8.74 o 
  -5   6   4      136.66      130.98      4.08 o 
  -4   6   4        2.32        0.43      1.46 o 
  -3   6   4       34.78       31.17      0.99 o 
  -2   6   4      184.72      183.51      2.51 o 
  -1   6   4       57.59       63.50      1.34 o 
   0   6   4      109.98      123.30      2.23 o 
   1   6   4       10.58       12.62      0.78 o 
   2   6   4       57.33       65.50      1.62 o 
   3   6   4        0.06        0.58      0.59 o 
   4   6   4        1.10        0.99      0.69 o 
   5   6   4       81.18       85.00      3.04 o 
   6   6   4       90.18       94.80      2.81 o 
   7   6   4      268.73      267.87      6.12 o 
   8   6   4      206.50      201.77      5.15 o 
   9   6   4        8.49        5.58      1.45 o 
  10   6   4       14.83       12.79      1.69 o 
  11   6   4        2.42        0.73      1.21 o 
  12   6   4        1.81        0.79      1.30 o 
  13   6   4        8.11        7.05      1.51 o 
  14   6   4        0.09        0.09      1.25 o 
  15   6   4        3.33        3.38      1.53 o 
  16   6   4        0.06       -1.42      1.42 o 
 -16   7   4        4.64        6.83      2.19 o 
 -15   7   4       13.17       15.12      2.58 o 
 -14   7   4        5.03        7.66      1.90 o 
 -13   7   4        5.80        5.88      2.28 o 
 -12   7   4        6.53        5.50      1.69 o 
 -11   7   4       10.65       11.56      1.87 o 
 -10   7   4        8.85        8.92      1.65 o 
  -9   7   4       17.92       17.38      1.84 o 
  -8   7   4       41.19       41.38      3.84 o 
  -7   7   4       55.92       51.40      2.66 o 
  -6   7   4      528.34      513.72     18.21 o 
  -5   7   4      825.25      841.02     14.13 o 
  -4   7   4       20.16       19.02      1.73 o 
  -3   7   4      387.42      393.28     10.18 o 
  -2   7   4      187.74      181.65      3.69 o 
  -1   7   4      152.99      143.57      2.83 o 
   0   7   4      375.97      398.32      5.37 o 
   1   7   4       13.62       10.57      0.91 o 
   2   7   4        0.15       -0.58      0.58 o 
   3   7   4       99.15       94.51      2.40 o 
   4   7   4      381.46      387.25      6.03 o 
   5   7   4       61.98       71.78      2.52 o 
   6   7   4        1.89        1.14      1.34 o 
   7   7   4       91.85       86.62      3.28 o 
   8   7   4        7.61       10.65      1.65 o 
   9   7   4      249.37      250.06      6.17 o 
  10   7   4       49.46       53.58      6.31 o 
  11   7   4       25.50       23.84      2.24 o 
  12   7   4        6.68        5.53      1.65 o 
  13   7   4       13.33       16.48      2.14 o 
  14   7   4       10.12       13.76      1.86 o 
  15   7   4        4.14        2.19      1.53 o 
  16   7   4        1.00       -0.96      1.37 o 
 -15   8   4        1.54       -0.69      1.74 o 
 -14   8   4        0.89        1.82      1.80 o 
 -13   8   4        1.03        1.34      2.46 o 
 -12   8   4        0.68       -0.97      1.37 o 
 -11   8   4       17.78       17.92      2.18 o 
 -10   8   4        1.17        0.11      1.31 o 
  -9   8   4        0.57        0.02      1.42 o 
  -8   8   4        1.05        2.75      1.29 o 
  -7   8   4       22.98       20.44      3.03 o 
  -6   8   4        0.28        2.43      1.41 o 
  -5   8   4      359.70      365.96      9.73 o 
  -4   8   4        6.67        7.99      2.19 o 
  -3   8   4      320.90      316.00      8.67 o 
  -2   8   4       27.33       24.10      3.03 o 
  -1   8   4       43.62       42.45      1.99 o 
   0   8   4       22.12       27.40      2.29 o 
   1   8   4        5.52        6.38      0.88 o 
   2   8   4       26.02       27.94      1.44 o 
   3   8   4       15.08       17.82      1.29 o 
   4   8   4       29.56       26.08      1.69 o 
   5   8   4       26.25       28.60      2.03 o 
   6   8   4      135.64      129.99      4.13 o 
   7   8   4      217.90      205.08      5.34 o 
   8   8   4        4.69        3.08      1.45 o 
   9   8   4       45.55       41.39      2.58 o 
  10   8   4       97.38      102.67      3.94 o 
  11   8   4        2.92        4.60      1.59 o 
  12   8   4        6.30        5.36      1.74 o 
  13   8   4        5.07        4.23      1.74 o 
  14   8   4        2.85        4.92      1.94 o 
  15   8   4        0.77       -0.94      1.41 o 
 -14   9   4        1.03        0.47      2.29 o 
 -13   9   4        1.26        1.83      2.22 o 
 -12   9   4        1.50        2.37      1.60 o 
 -11   9   4        2.32        1.31      1.55 o 
 -10   9   4        5.94       11.77      1.87 o 
  -9   9   4        1.52        2.23      1.94 o 
  -8   9   4       42.94       38.83      3.34 o 
  -7   9   4        1.07        4.46      2.00 o 
  -6   9   4        7.58        3.67      1.87 o 
  -5   9   4       50.31       52.60      3.56 o 
  -4   9   4      165.47      150.67      5.71 o 
  -3   9   4      312.61      310.94      8.84 o 
  -2   9   4        9.30        6.61      3.67 o 
  -1   9   4       97.28      103.88      3.66 o 
   0   9   4        0.35       -0.99      0.99 o 
   1   9   4       28.01       29.92      1.82 o 
   2   9   4       20.78       19.51      1.55 o 
   3   9   4       26.33       25.03      2.02 o 
   4   9   4        2.21        1.00      1.22 o 
   5   9   4       41.05       30.75      2.48 o 
   6   9   4       35.90       39.71      3.04 o 
   7   9   4        8.83       10.62      2.03 o 
   8   9   4        2.68        3.80      1.55 o 
   9   9   4       27.39       31.79      2.56 o 
  10   9   4       64.36       70.27      3.49 o 
  11   9   4        0.79        0.77      2.03 o 
  12   9   4       33.26       35.50      3.12 o 
  13   9   4       19.32       25.19      3.30 o 
  14   9   4        0.41       -1.74      1.74 o 
 -13  10   4        4.81        7.33      4.55 o 
 -12  10   4        4.15        7.59      4.30 o 
 -11  10   4        0.93        4.30      3.79 o 
 -10  10   4        1.83        5.56      3.79 o 
  -9  10   4        0.69        0.97      2.06 o 
  -8  10   4       11.22        7.19      4.93 o 
  -7  10   4       20.02       22.62      2.91 o 
  -6  10   4        0.22        0.76      1.82 o 
  -5  10   4        3.40        3.05      1.87 o 
  -4  10   4        5.81        6.86      2.12 o 
  -3  10   4        8.98        6.35      1.79 o 
  -2  10   4       17.19       13.66      2.03 o 
  -1  10   4       18.37       24.24      2.10 o 
   0  10   4       16.23       14.62      1.82 o 
   1  10   4       25.31       27.25      2.10 o 
   2  10   4       17.89       20.29      2.40 o 
   3  10   4       31.12       37.79      2.41 o 
   4  10   4      141.16      142.38      4.51 o 
   5  10   4      145.82      135.35      4.51 o 
   6  10   4        1.70        0.12      1.45 o 
   7  10   4        0.03       -1.22      1.22 o 
   8  10   4        5.38        9.40      1.94 o 
   9  10   4       12.56       13.42      2.03 o 
  10  10   4       40.33       40.41      2.99 o 
  11  10   4       18.74       22.74      2.57 o 
  12  10   4       13.81        7.94      2.13 o 
  13  10   4       18.13       15.49      2.46 o 
 -12  11   4        6.95        4.55      4.05 o 
 -11  11   4       17.27       11.38      4.55 o 
 -10  11   4       20.28        7.33      4.30 o 
  -9  11   4        7.77        0.76      3.54 o 
  -8  11   4       11.07       11.13      4.30 o 
  -7  11   4        8.34        5.56      3.79 o 
  -6  11   4        5.18        4.80      2.06 o 
  -5  11   4       12.18       11.69      2.48 o 
  -4  11   4       11.70       13.01      1.90 o 
  -3  11   4        0.90        0.67      1.27 o 
  -2  11   4       63.94       63.53      3.47 o 
  -1  11   4        9.00        8.28      1.68 o 
   0  11   4       14.00       12.77      2.19 o 
   1  11   4       22.81       19.37      3.54 o 
   2  11   4       75.32       67.20      5.23 o 
   3  11   4        0.04        3.00      1.55 o 
   4  11   4       71.43       68.72      7.02 o 
   5  11   4        6.51        4.25      1.56 o 
   6  11   4       11.29       11.89      1.92 o 
   7  11   4        2.58        3.30      1.67 o 
   8  11   4        2.27        1.68      1.64 o 
   9  11   4        6.95        7.06      2.26 o 
  10  11   4        0.05       -0.92      1.70 o 
  11  11   4        9.56        7.22      2.16 o 
 -10  12   4        4.06       10.62      4.80 o 
  -9  12   4        9.12        2.53      3.79 o 
  -8  12   4       15.35       29.84      5.31 o 
  -7  12   4        1.45        2.02      3.54 o 
  -6  12   4        5.28        4.55      3.54 o 
  -5  12   4        0.41       -1.26      3.03 o 
  -4  12   4        0.02        5.31      3.54 o 
  -3  12   4       24.70       24.53      4.55 o 
  -2  12   4        2.39        3.41      1.58 o 
  -1  12   4        3.49        3.99      1.87 o 
   0  12   4       12.95       14.94      2.43 o 
   1  12   4       16.15       23.30      2.79 o 
   2  12   4      160.35      157.93      6.14 o 
   3  12   4       11.90       10.04      2.30 o 
   4  12   4       11.65       12.37      2.57 o 
   5  12   4        0.00       -0.96      1.37 o 
   6  12   4        2.37        3.26      2.14 o 
   7  12   4        8.28       11.44      2.85 o 
   8  12   4        0.47       -0.09      1.67 o 
   9  12   4        0.05        0.32      1.74 o 
  10  12   4        4.26        7.08      3.79 o 
  -8  13   4        2.85        8.09      4.55 o 
  -7  13   4        0.08       -1.26      3.29 o 
  -6  13   4        3.90        5.56      4.30 o 
  -5  13   4        0.32       -2.53      3.03 o 
  -4  13   4        7.37       13.40      4.55 o 
  -3  13   4        0.01       -1.77      3.03 o 
  -2  13   4        0.70        0.51      3.54 o 
  -1  13   4        6.70        5.82      3.54 o 
   0  13   4        0.05       -2.78      3.29 o 
   1  13   4       82.73       84.97      7.33 o 
   2  13   4        0.15        2.28      3.29 o 
   3  13   4        8.20        6.34      2.24 o 
   4  13   4        3.57        1.69      2.06 o 
   5  13   4        3.48        5.91      2.01 o 
   6  13   4        1.33       -0.23      1.71 o 
   7  13   4        1.81       -1.50      3.22 o 
  -4  14   4        7.77       11.38      4.55 o 
  -3  14   4        0.62       -0.25      3.54 o 
  -2  14   4       22.03       19.98      5.06 o 
  -1  14   4       10.17       17.20      5.06 o 
   0  14   4        1.15        8.60      4.30 o 
   1  14   4       25.03       22.25      5.06 o 
   2  14   4        3.34        1.26      3.79 o 
   3  14   4        0.60        8.85      4.30 o 
 -18   1   5        0.10       -2.05      2.05 o 
 -17   1   5        0.00        1.26      2.32 o 
 -16   1   5        1.65        6.07      2.32 o 
 -15   1   5        0.61        3.23      3.67 o 
 -14   1   5       64.03       71.15      4.56 o 
 -13   1   5      180.01      183.63      6.88 o 
 -12   1   5       13.35       13.56      2.32 o 
 -11   1   5      397.43      398.64     10.55 o 
 -10   1   5      164.27      178.32      6.26 o 
  -9   1   5       44.12       50.99      1.77 o 
  -8   1   5      190.97      175.90      3.34 o 
  -7   1   5       57.79       59.99      1.39 o 
  -6   1   5      285.31      257.04      3.09 o 
  -5   1   5       18.90       19.55      0.74 o 
  -4   1   5      100.15       99.44      1.72 o 
  -3   1   5        6.44       20.88      0.91 o 
  -2   1   5      438.83      406.37      4.49 o 
  -1   1   5     1108.11     1136.77     11.00 o 
   0   1   5        1.48        2.71      0.47 o 
   1   1   5      316.92      324.80      4.09 o 
   2   1   5      810.05      792.52      7.60 o 
   3   1   5      133.97      135.29      1.82 o 
   4   1   5       33.91       30.36      1.33 o 
   5   1   5      438.85      444.79      5.06 o 
   6   1   5      231.90      237.13      3.41 o 
   7   1   5      407.48      386.86      5.22 o 
   8   1   5        7.21        4.77      0.75 o 
   9   1   5       17.93       13.12      1.08 o 
  10   1   5      322.41      312.11      5.17 o 
  11   1   5       44.20       51.58      1.99 o 
  12   1   5        0.25       -0.11      0.80 o 
  13   1   5        5.07        3.81      1.04 o 
  14   1   5        9.25        8.66      1.41 o 
  15   1   5       26.43       23.03      1.98 o 
  16   1   5       15.23       19.07      1.99 o 
  17   1   5        0.00       -1.10      1.36 o 
 -18   2   5        0.00       -1.56      2.12 o 
 -17   2   5        4.41        3.62      3.54 o 
 -16   2   5       19.22       17.73      3.04 o 
 -15   2   5        6.02        5.44      2.32 o 
 -14   2   5        4.33        8.58      2.41 o 
 -13   2   5       37.15       31.31      3.04 o 
 -12   2   5       24.43       29.20      3.67 o 
 -11   2   5      141.38      145.00      5.81 o 
 -10   2   5      353.92      345.01      7.58 o 
  -9   2   5        0.01       -0.73      0.73 o 
  -8   2   5       12.83       11.84      1.22 o 
  -7   2   5       25.71       21.60      3.13 o 
  -6   2   5      741.22      751.46      8.88 o 
  -5   2   5        0.35        0.78      0.39 o 
  -4   2   5        6.76        6.12      0.48 o 
  -3   2   5       38.50       40.63      0.90 o 
  -2   2   5      114.32      105.01      1.56 o 
  -1   2   5      544.51      595.75      5.82 o 
   0   2   5      373.78      383.76      4.07 o 
   1   2   5       87.00       98.89      2.37 o 
   2   2   5      305.18      301.03      3.71 o 
   3   2   5       73.37       76.11      1.66 o 
   4   2   5      277.38      253.39      2.95 o 
   5   2   5      217.85      193.19      2.62 o 
   6   2   5        7.55       11.18      0.74 o 
   7   2   5       13.94       13.12      1.31 o 
   8   2   5      101.00      103.24      2.77 o 
   9   2   5      212.40      180.90      3.53 o 
  10   2   5        4.17        3.84      0.92 o 
  11   2   5        2.19        2.12      0.88 o 
  12   2   5        2.36        2.70      0.92 o 
  13   2   5        3.34        1.62      0.98 o 
  14   2   5       37.03       31.21      1.83 o 
  15   2   5        6.86        6.38      1.54 o 
  16   2   5       17.98       18.37      5.15 o 
  17   2   5        9.91       12.18      2.23 o 
 -18   3   5        5.71        6.70      2.84 o 
 -17   3   5        5.15        6.17      2.66 o 
 -16   3   5        4.63        3.84      3.79 o 
 -15   3   5        8.58       11.98      4.55 o 
 -14   3   5        2.87       -0.01      1.69 o 
 -13   3   5        0.97        2.78      1.97 o 
 -12   3   5        6.64        4.61      1.48 o 
 -11   3   5      121.44      123.13      4.10 o 
 -10   3   5      462.14      465.13      7.16 o 
  -9   3   5       56.63       55.88      2.16 o 
  -8   3   5      174.36      178.50      3.66 o 
  -7   3   5      394.97      379.90      5.94 o 
  -6   3   5      125.42      130.14      2.91 o 
  -5   3   5       98.91      112.61      2.64 o 
  -4   3   5        0.01        0.11      0.36 o 
  -3   3   5       22.13       24.39      1.11 o 
  -2   3   5      583.63      566.28      5.95 o 
  -1   3   5       69.09       59.58      1.38 o 
   0   3   5       65.08       78.06      1.51 o 
   1   3   5      419.39      434.94      5.23 o 
   2   3   5       85.78       85.27      1.55 o 
   3   3   5      309.05      317.91      3.45 o 
   4   3   5      104.45      108.04      1.81 o 
   5   3   5       41.18       36.59      1.20 o 
   6   3   5      250.65      237.26      3.71 o 
   7   3   5       78.40       79.70      2.47 o 
   8   3   5       97.12       94.06      2.66 o 
   9   3   5      104.34       93.16      2.74 o 
  10   3   5       17.61       22.55      1.39 o 
  11   3   5      120.15      117.23      3.00 o 
  12   3   5       10.71       10.33      1.42 o 
  13   3   5        2.86        0.15      1.11 o 
  14   3   5        6.75        9.36      1.75 o 
  15   3   5        1.82        6.48      1.57 o 
  16   3   5        0.49       -1.28      1.28 o 
  17   3   5        0.35        0.11      1.77 o 
 -17   4   5        2.56        1.94      2.41 o 
 -16   4   5        9.56       10.83      2.91 o 
 -15   4   5       11.70       11.15      2.66 o 
 -14   4   5        3.84        5.82      5.18 o 
 -13   4   5       11.11       11.40      1.89 o 
 -12   4   5       45.66       40.59      2.66 o 
 -11   4   5        0.01        0.55      1.26 o 
 -10   4   5       93.88       91.09      3.58 o 
  -9   4   5      406.34      419.16      7.51 o 
  -8   4   5      162.81      158.37      4.61 o 
  -7   4   5      250.41      254.79      5.65 o 
  -6   4   5       70.06       72.68      2.30 o 
  -5   4   5      139.47      145.20      3.18 o 
  -4   4   5      135.32      133.39      2.95 o 
  -3   4   5       19.25       17.61      1.15 o 
  -2   4   5        3.67        2.99      0.59 o 
  -1   4   5       57.85       54.07      1.24 o 
   0   4   5      554.69      546.58      5.88 o 
   1   4   5       46.88       34.93      1.07 o 
   2   4   5       39.64       46.15      1.05 o 
   3   4   5       36.32       33.90      1.03 o 
   4   4   5      347.17      354.74      4.53 o 
   5   4   5      699.71      690.21      8.36 o 
   6   4   5      206.78      194.33      3.53 o 
   7   4   5      382.15      384.73      7.77 o 
   8   4   5      111.66       96.16      4.55 o 
   9   4   5       94.00       98.86      3.93 o 
  10   4   5       32.38       25.14      2.07 o 
  11   4   5        4.80        3.06      1.04 o 
  12   4   5       32.71       30.39      1.95 o 
  13   4   5       60.89       57.45      2.68 o 
  14   4   5       43.79       46.30      2.49 o 
  15   4   5        4.81        7.66      2.23 o 
  16   4   5       14.88       16.22      2.08 o 
  17   4   5       35.21       37.83      3.02 o 
 -17   5   5        2.72        3.16      2.32 o 
 -16   5   5        9.30        6.83      2.50 o 
 -15   5   5        1.30       -0.72      1.90 o 
 -14   5   5        0.13        1.88      1.65 o 
 -13   5   5        0.14       -1.11      1.45 o 
 -12   5   5       14.83       13.15      1.94 o 
 -11   5   5        0.83        2.37      1.39 o 
 -10   5   5       17.51       20.45      1.94 o 
  -9   5   5        3.00        4.14      1.41 o 
  -8   5   5      326.29      335.69      7.30 o 
  -7   5   5       70.74       64.57      3.06 o 
  -6   5   5       14.59       12.49      1.41 o 
  -5   5   5       18.06       18.94      1.53 o 
  -4   5   5        6.13        5.63      1.05 o 
  -3   5   5      133.63      128.52      3.32 o 
  -2   5   5        1.06        1.01      0.52 o 
  -1   5   5       25.20       26.94      0.93 o 
   0   5   5        3.40        7.53      0.71 o 
   1   5   5       70.06       87.29      1.66 o 
   2   5   5       49.21       49.71      1.41 o 
   3   5   5       23.25       30.40      1.25 o 
   4   5   5       16.78       17.18      1.14 o 
   5   5   5      271.27      266.65      4.63 o 
   6   5   5       19.90       18.78      1.80 o 
   7   5   5      194.60      189.11      4.99 o 
   8   5   5      127.05      143.25      4.33 o 
   9   5   5        5.77        4.75      1.41 o 
  10   5   5       13.41       14.80      1.77 o 
  11   5   5       12.96       15.11      2.73 o 
  12   5   5        6.25        8.05      1.48 o 
  13   5   5       10.00        9.76      1.61 o 
  14   5   5       26.03       27.89      2.20 o 
  15   5   5        5.01        2.82      1.61 o 
  16   5   5        1.21       -0.60      1.41 o 
 -16   6   5        0.50       -0.35      2.23 o 
 -15   6   5        6.28       10.15      2.68 o 
 -14   6   5        0.90        0.81      1.69 o 
 -13   6   5        9.55        8.07      1.89 o 
 -12   6   5        2.20        0.24      1.37 o 
 -11   6   5       18.17       19.41      2.07 o 
 -10   6   5       74.02       82.71      3.64 o 
  -9   6   5       83.22       82.97      4.00 o 
  -8   6   5       58.49       62.84      3.13 o 
  -7   6   5      155.62      147.71      4.32 o 
  -6   6   5        0.21       -1.10      1.10 o 
  -5   6   5       17.53       15.72      1.67 o 
  -4   6   5        8.45        8.08      1.41 o 
  -3   6   5      137.69      133.79      3.83 o 
  -2   6   5      205.26      211.64      5.85 o 
  -1   6   5      234.01      238.99      4.42 o 
   0   6   5       86.42       76.91      2.01 o 
   1   6   5       39.15       34.28      1.27 o 
   2   6   5        0.69        0.79      0.63 o 
   3   6   5       55.10       60.24      1.81 o 
   4   6   5      107.15      103.70      2.56 o 
   5   6   5      295.69      301.04      5.71 o 
   6   6   5        1.12        1.32      1.18 o 
   7   6   5       41.65       38.43      2.50 o 
   8   6   5      625.37      600.43     11.19 o 
   9   6   5       61.29       60.79      2.97 o 
  10   6   5        0.09       -0.65      1.18 o 
  11   6   5        0.99       -0.05      1.50 o 
  12   6   5       29.70       32.55      2.96 o 
  13   6   5       64.38       62.19      2.84 o 
  14   6   5       36.41       55.69      3.72 o 
  15   6   5        0.40       -1.20      1.44 o 
 -15   7   5        7.26       14.46      2.87 o 
 -14   7   5        0.01        2.32      1.82 o 
 -13   7   5        7.74        6.03      2.67 o 
 -12   7   5        0.01       -0.07      1.48 o 
 -11   7   5        3.86        4.40      1.57 o 
 -10   7   5       44.15       45.86      2.77 o 
  -9   7   5        0.73        0.14      1.34 o 
  -8   7   5        2.69        0.02      1.97 o 
  -7   7   5        0.36        0.96      1.20 o 
  -6   7   5        9.77        9.65      1.55 o 
  -5   7   5      321.39      327.81      8.75 o 
  -4   7   5       33.73       36.75      5.82 o 
  -3   7   5       10.91        7.05      2.40 o 
  -2   7   5      119.44      124.94      5.01 o 
  -1   7   5       53.47       45.28      3.13 o 
   0   7   5        5.17        3.01      0.97 o 
   1   7   5        8.67       10.48      1.06 o 
   2   7   5        7.13        7.26      0.89 o 
   3   7   5       37.98       41.14      1.72 o 
   4   7   5       34.37       32.27      2.15 o 
   5   7   5        4.38        5.22      1.42 o 
   6   7   5      157.23      157.95      4.85 o 
   7   7   5        5.79        5.32      1.48 o 
   8   7   5       73.47       78.01      3.40 o 
   9   7   5       13.99       11.69      1.77 o 
  10   7   5       56.90       54.78      3.00 o 
  11   7   5       33.85       41.06      2.77 o 
  12   7   5        0.02        0.17      1.59 o 
  13   7   5       17.82       19.15      2.41 o 
  14   7   5        2.04        1.95      1.57 o 
  15   7   5        0.02       -1.40      1.40 o 
 -15   8   5        7.24       10.30      2.46 o 
 -14   8   5        0.50       -0.39      1.77 o 
 -13   8   5        5.32        7.43      2.04 o 
 -12   8   5       26.42       35.04      2.81 o 
 -11   8   5        1.94        1.20      1.48 o 
 -10   8   5        0.02       -1.45      1.57 o 
  -9   8   5        1.95        5.80      1.73 o 
  -8   8   5       35.83       38.72      3.20 o 
  -7   8   5        0.36        0.12      1.64 o 
  -6   8   5        0.64        4.39      2.40 o 
  -5   8   5       53.97       61.12      3.93 o 
  -4   8   5       10.87       10.09      4.17 o 
  -3   8   5       42.32       39.81      3.13 o 
  -2   8   5       34.78       32.34      2.95 o 
  -1   8   5       37.69       35.16      3.04 o 
   0   8   5        3.43        4.69      1.82 o 
   1   8   5        8.88       10.03      1.30 o 
   2   8   5        0.10       -0.21      0.94 o 
   3   8   5       40.83       35.99      1.94 o 
   4   8   5       74.36       80.67      3.46 o 
   5   8   5        3.12        2.37      1.22 o 
   6   8   5       82.53       93.38      4.04 o 
   7   8   5       15.37       18.38      2.03 o 
   8   8   5      143.64      143.42      5.48 o 
   9   8   5       66.27       72.24      3.45 o 
  10   8   5        0.17        1.71      1.50 o 
  11   8   5       18.57       15.15      2.09 o 
  12   8   5        4.03        1.14      2.29 o 
  13   8   5       15.19       23.64      2.67 o 
  14   8   5        0.61       -1.08      2.01 o 
 -14   9   5       16.30       25.53      3.92 o 
 -13   9   5        6.87        7.26      3.92 o 
 -12   9   5        2.82       11.64      2.79 o 
 -11   9   5       15.43       25.31      3.30 o 
 -10   9   5        0.72        3.59      2.91 o 
  -9   9   5        8.04        4.75      2.19 o 
  -8   9   5        5.72        4.58      2.12 o 
  -7   9   5        1.62        0.70      2.05 o 
  -6   9   5       39.83       44.71      3.56 o 
  -5   9   5        3.17        0.61      1.90 o 
  -4   9   5       89.45       83.85      4.74 o 
  -3   9   5      164.34      176.01      9.36 o 
  -2   9   5      118.66      109.35      5.82 o 
  -1   9   5       14.58       12.48      1.80 o 
   0   9   5        6.78        5.08      1.52 o 
   1   9   5        1.73       -0.05      1.30 o 
   2   9   5       49.75       48.77      2.69 o 
   3   9   5       33.16       31.42      2.49 o 
   4   9   5        0.13        1.34      1.33 o 
   5   9   5        0.07        1.03      1.30 o 
   6   9   5        2.45        3.62      1.71 o 
   7   9   5       30.35       29.38      2.40 o 
   8   9   5        0.26       -1.29      1.29 o 
   9   9   5       20.93       13.98      2.14 o 
  10   9   5        3.24        1.17      1.59 o 
  11   9   5       33.48       31.09      2.79 o 
  12   9   5        4.95        7.64      2.12 o 
  13   9   5        2.01        0.93      2.13 o 
 -12  10   5        7.30       14.16      4.80 o 
 -11  10   5        4.08        6.73      2.48 o 
 -10  10   5        0.65        1.62      2.53 o 
  -9  10   5        9.25        8.43      2.48 o 
  -8  10   5        1.44        2.80      2.05 o 
  -7  10   5       55.86       52.12      3.92 o 
  -6  10   5       15.54       13.88      2.66 o 
  -5  10   5       22.81       23.45      5.44 o 
  -4  10   5       90.65       90.51      4.92 o 
  -3  10   5       22.18       26.00      2.95 o 
  -2  10   5       16.88       15.62      2.00 o 
  -1  10   5        9.48       11.45      1.80 o 
   0  10   5       13.79       15.49      2.37 o 
   1  10   5        0.02       -0.42      1.49 o 
   2  10   5        3.07        4.18      2.02 o 
   3  10   5       39.34       40.94      2.61 o 
   4  10   5        1.25       -0.29      1.60 o 
   5  10   5       57.18       59.49      3.14 o 
   6  10   5       14.05       15.32      2.00 o 
   7  10   5        5.42        4.11      1.71 o 
   8  10   5        6.04        6.08      1.86 o 
   9  10   5       20.82       25.19      2.47 o 
  10  10   5        3.18        5.76      2.07 o 
  11  10   5        5.30        1.38      2.17 o 
  12  10   5        7.74       12.62      2.42 o 
 -11  11   5        3.10        6.07      4.30 o 
 -10  11   5        0.71       -2.78      3.29 o 
  -9  11   5        5.43       17.96      5.06 o 
  -8  11   5        2.79       -2.15      2.15 o 
  -7  11   5        5.17        8.73      2.66 o 
  -6  11   5        7.66        5.92      3.79 o 
  -5  11   5       38.92       37.92      4.30 o 
  -4  11   5       13.60       13.28      2.10 o 
  -3  11   5       10.17       11.91      2.39 o 
  -2  11   5        5.00        1.77      2.50 o 
  -1  11   5       24.28       23.34      2.33 o 
   0  11   5       21.89       25.14      2.85 o 
   1  11   5        0.53       -1.66      1.77 o 
   2  11   5        6.87        9.36      2.24 o 
   3  11   5        0.02       -0.81      1.64 o 
   4  11   5       35.48       40.73      3.46 o 
   5  11   5        0.45       -0.05      1.44 o 
   6  11   5       10.46       12.41      2.08 o 
   7  11   5        5.08        2.63      1.59 o 
   8  11   5        1.59        1.23      1.69 o 
   9  11   5        3.84        0.00      1.91 o 
  10  11   5        1.38        0.62      1.89 o 
  -9  12   5        3.05        3.54      4.05 o 
  -8  12   5       13.40       13.15      5.06 o 
  -7  12   5        0.42        1.52      3.54 o 
  -6  12   5        1.76       -0.51      3.29 o 
  -5  12   5        2.80        0.51      3.29 o 
  -4  12   5        0.27       -1.28      1.50 o 
  -3  12   5        2.17        1.60      2.25 o 
  -2  12   5        3.49        1.45      1.58 o 
  -1  12   5        1.03        2.95      2.00 o 
   0  12   5        0.16        1.86      1.87 o 
   1  12   5        2.91        4.45      2.15 o 
   2  12   5       28.20       25.47      2.98 o 
   3  12   5       23.06       20.78      2.85 o 
   4  12   5        1.82        1.37      1.87 o 
   5  12   5        7.29        3.54      2.12 o 
   6  12   5        0.74        0.78      2.32 o 
   7  12   5        7.39        2.49      1.85 o 
   8  12   5        0.01        0.28      1.96 o 
  -6  13   5        4.50        5.31      4.30 o 
  -5  13   5        0.00        1.77      3.79 o 
  -4  13   5        0.25        0.25      3.29 o 
  -3  13   5        0.04       -3.29      3.29 o 
  -2  13   5       16.14       19.22      4.80 o 
  -1  13   5        6.59       -0.25      3.54 o 
   0  13   5        4.36        2.53      2.53 o 
   1  13   5        8.10        6.65      2.29 o 
   2  13   5       28.21       22.71      3.41 o 
   3  13   5        0.05        2.29      4.93 o 
   4  13   5       11.55       12.86      2.78 o 
   5  13   5        0.22        0.84      2.19 o 
 -17   0   6        0.58        1.26      3.29 o 
 -16   0   6        7.82        2.53      3.29 o 
 -15   0   6      127.43      124.17      8.60 o 
 -14   0   6       30.27       42.23      5.56 o 
 -13   0   6      126.72      122.65      8.60 o 
 -12   0   6      545.45      546.75     19.73 o 
 -11   0   6        0.74       -1.77      2.28 o 
 -10   0   6        4.31        1.52      2.53 o 
  -9   0   6       32.78       34.65      4.30 o 
  -8   0   6      171.49      162.35      8.35 o 
  -7   0   6        8.87       16.18      3.29 o 
  -6   0   6      217.29      209.48      3.98 o 
  -5   0   6      139.68      137.75      3.03 o 
  -4   0   6        4.03        4.30      0.84 o 
  -3   0   6      378.89      388.92      6.34 o 
  -2   0   6      450.34      421.66     16.37 o 
  -1   0   6      243.83      253.50      4.89 o 
   0   0   6      568.60      556.53      8.62 o 
   1   0   6      183.01      175.46      3.79 o 
   2   0   6     3454.92     3329.43     43.57 o 
   3   0   6     1062.33      929.23     12.01 o 
   4   0   6       82.72       80.28      2.29 o 
   5   0   6        2.01        0.53      1.08 o 
   6   0   6      399.36      411.32      7.88 o 
   7   0   6      330.89      310.30      7.45 o 
   8   0   6       63.17       62.69      2.62 o 
   9   0   6        1.69        1.54      0.99 o 
  10   0   6        4.25        9.71      1.48 o 
  11   0   6       42.70       50.93      2.67 o 
  12   0   6      223.83      211.58      5.62 o 
  13   0   6       66.70       52.67      3.56 o 
  14   0   6       14.96       12.32      2.23 o 
  15   0   6       27.03       25.28      2.95 o 
  16   0   6       13.90       12.59      3.29 o 
 -17   1   6        1.00        2.26      3.79 o 
 -16   1   6        0.20        0.89      2.15 o 
 -15   1   6       41.41       36.25      3.74 o 
 -14   1   6        3.77        3.92      2.15 o 
 -13   1   6       49.41       56.38      7.97 o 
 -12   1   6        4.99        6.91      2.23 o 
 -11   1   6        0.04       -0.76      1.61 o 
 -10   1   6      141.02      129.53     13.28 o 
  -9   1   6       18.89       17.18      3.16 o 
  -8   1   6       74.18       72.15      3.93 o 
  -7   1   6      236.22      250.38      4.34 o 
  -6   1   6      296.51      281.37      4.65 o 
  -5   1   6      113.90      121.44      2.38 o 
  -4   1   6       46.27       35.34      1.15 o 
  -3   1   6      146.30      155.03      2.50 o 
  -2   1   6       21.24       25.92      0.94 o 
  -1   1   6       22.37       20.66      0.91 o 
   0   1   6        7.44        8.56      0.76 o 
   1   1   6       80.49       77.35      1.68 o 
   2   1   6        6.34        6.79      0.72 o 
   3   1   6      447.97      434.84      4.32 o 
   4   1   6       22.84       23.13      0.97 o 
   5   1   6        1.91        1.46      0.63 o 
   6   1   6        0.27       -0.07      0.68 o 
   7   1   6        0.43       -0.06      0.62 o 
   8   1   6        6.05        5.91      0.85 o 
   9   1   6       23.19       22.11      1.29 o 
  10   1   6       26.42       21.51      1.31 o 
  11   1   6        1.04       -0.78      0.78 o 
  12   1   6        1.33       -0.05      0.95 o 
  13   1   6       12.88        9.18      1.36 o 
  14   1   6        8.13        9.98      1.55 o 
  15   1   6        0.25       -0.31      1.45 o 
  16   1   6        0.18       -1.05      1.48 o 
 -17   2   6        4.11        6.90      2.77 o 
 -16   2   6       25.74       27.93      3.58 o 
 -15   2   6       29.21       31.29      3.92 o 
 -14   2   6       22.90       16.85      2.95 o 
 -13   2   6       34.51       28.21      3.29 o 
 -12   2   6       47.55       46.31      3.66 o 
 -11   2   6       88.27       87.27      5.94 o 
 -10   2   6       62.80       67.40      4.10 o 
  -9   2   6       22.77       16.08      2.32 o 
  -8   2   6        8.52       11.12      1.56 o 
  -7   2   6       75.92       65.53      2.40 o 
  -6   2   6      160.98      173.83      4.65 o 
  -5   2   6      118.27      116.07      2.75 o 
  -4   2   6        1.86        1.00      0.56 o 
  -3   2   6      131.95      121.22      1.81 o 
  -2   2   6      204.08      193.01      2.49 o 
  -1   2   6      249.29      238.47      2.94 o 
   0   2   6      291.81      272.14      3.28 o 
   1   2   6      105.50      113.59      2.28 o 
   2   2   6       81.10       76.60      1.51 o 
   3   2   6     1569.84     1558.29     13.30 o 
   4   2   6      253.07      236.59      3.28 o 
   5   2   6      535.33      489.29      6.36 o 
   6   2   6      218.61      212.17      3.82 o 
   7   2   6      275.72      284.26      4.73 o 
   8   2   6       11.47       14.63      1.30 o 
   9   2   6       13.51        9.74      1.09 o 
  10   2   6        1.75        3.14      1.00 o 
  11   2   6       48.93       54.79      2.14 o 
  12   2   6       77.55       81.40      3.10 o 
  13   2   6       18.60       18.96      1.88 o 
  14   2   6        3.38        5.63      1.43 o 
  15   2   6       37.14       34.01      2.42 o 
  16   2   6       19.90       23.50      4.29 o 
 -17   3   6        2.36        4.68      2.55 o 
 -16   3   6       19.78       24.77      3.58 o 
 -15   3   6       32.22       35.73      7.97 o 
 -14   3   6        1.97        3.10      2.05 o 
 -13   3   6       27.86       28.60      3.22 o 
 -12   3   6       11.14       13.71      2.78 o 
 -11   3   6        0.02        1.05      1.69 o 
 -10   3   6        8.27        6.30      2.15 o 
  -9   3   6       40.40       39.31      3.79 o 
  -8   3   6      205.16      200.66      4.06 o 
  -7   3   6        1.36       -0.30      0.92 o 
  -6   3   6      131.00      127.61      3.00 o 
  -5   3   6        8.35        8.73      1.14 o 
  -4   3   6      179.72      188.58      3.74 o 
  -3   3   6        0.17        0.33      0.55 o 
  -2   3   6       29.30       43.39      1.40 o 
  -1   3   6       92.32       94.74      1.63 o 
   0   3   6      118.15      114.41      1.99 o 
   1   3   6      229.33      218.10      3.08 o 
   2   3   6       14.28       12.81      0.83 o 
   3   3   6      388.03      384.98      4.82 o 
   4   3   6      352.98      345.78      4.91 o 
   5   3   6       19.14       17.62      1.25 o 
   6   3   6       46.72       59.64      2.10 o 
   7   3   6       24.55       13.77      1.75 o 
   8   3   6      102.03       98.47      2.76 o 
   9   3   6        1.33        1.66      1.15 o 
  10   3   6        5.16        4.41      1.18 o 
  11   3   6        0.43       -0.92      0.93 o 
  12   3   6        6.48        7.50      1.43 o 
  13   3   6       48.75       42.15      3.43 o 
  14   3   6       17.35       17.89      1.95 o 
  15   3   6        0.03        0.13      1.40 o 
  16   3   6        6.72        4.76      1.67 o 
 -16   4   6       10.59       10.87      2.86 o 
 -15   4   6        6.77        8.55      2.66 o 
 -14   4   6        2.05       -0.05      1.87 o 
 -13   4   6        4.26        3.68      2.05 o 
 -12   4   6        3.13        2.89      1.87 o 
 -11   4   6        0.16        1.21      1.62 o 
 -10   4   6       20.34       25.14      2.18 o 
  -9   4   6       41.14       36.16      3.34 o 
  -8   4   6       81.62       79.60      3.35 o 
  -7   4   6       41.41       33.11      2.24 o 
  -6   4   6      133.66      132.23      3.56 o 
  -5   4   6       14.96       16.30      1.48 o 
  -4   4   6       16.79       12.89      1.33 o 
  -3   4   6        5.56        5.93      1.13 o 
  -2   4   6       26.99       24.12      1.56 o 
  -1   4   6       43.34       41.91      1.26 o 
   0   4   6       28.49       26.46      1.07 o 
   1   4   6        5.49        7.84      0.78 o 
   2   4   6       39.74       37.25      1.49 o 
   3   4   6      163.66      161.59      2.46 o 
   4   4   6       86.08       93.22      2.29 o 
   5   4   6       33.35       36.31      2.16 o 
   6   4   6      719.51      706.94     16.01 o 
   7   4   6       10.50        5.30      1.79 o 
   8   4   6        3.51        1.48      1.15 o 
   9   4   6        2.74        2.66      1.25 o 
  10   4   6        3.10        2.66      1.29 o 
  11   4   6       19.55       21.01      1.85 o 
  12   4   6        7.41        9.32      1.53 o 
  13   4   6        4.46        6.44      1.49 o 
  14   4   6        0.03       -1.19      1.19 o 
  15   4   6        2.87        2.99      1.61 o 
 -16   5   6       23.46       23.19      3.58 o 
 -15   5   6        0.15        3.80      3.16 o 
 -14   5   6        0.08       -1.64      1.79 o 
 -13   5   6        9.93       11.22      2.78 o 
 -12   5   6       16.95       15.16      2.09 o 
 -11   5   6        7.56        8.58      1.85 o 
 -10   5   6       42.56       47.40      3.01 o 
  -9   5   6       14.69       17.66      1.99 o 
  -8   5   6        4.40        1.23      1.30 o 
  -7   5   6      153.69      159.94      4.66 o 
  -6   5   6       36.07       37.17      3.16 o 
  -5   5   6      120.58      120.38      4.77 o 
  -4   5   6       20.05       25.09      2.59 o 
  -3   5   6      184.83      176.58      4.59 o 
  -2   5   6        8.51        2.72      1.15 o 
  -1   5   6       48.96       50.86      3.11 o 
   0   5   6      232.83      242.74      5.40 o 
   1   5   6      112.07      114.51      2.53 o 
   2   5   6       55.80       63.14      1.90 o 
   3   5   6       74.46       74.31      2.01 o 
   4   5   6      125.32      113.69      3.05 o 
   5   5   6      396.18      379.49      7.82 o 
   6   5   6      140.66      121.66      4.71 o 
   7   5   6       80.85       82.28      3.28 o 
   8   5   6        3.30        2.49      1.30 o 
   9   5   6        9.49        7.24      1.59 o 
  10   5   6       36.70       39.78      2.61 o 
  11   5   6        2.70        2.21      1.92 o 
  12   5   6       19.75       18.41      1.84 o 
  13   5   6       24.59       20.89      2.05 o 
  14   5   6        6.21        4.52      1.58 o 
  15   5   6        0.15       -1.36      1.36 o 
 -15   6   6        1.14        5.08      3.41 o 
 -14   6   6        3.33        4.69      2.30 o 
 -13   6   6        3.24        1.58      2.40 o 
 -12   6   6        5.38        5.87      1.70 o 
 -11   6   6        8.60        7.96      1.85 o 
 -10   6   6        7.82        5.25      1.64 o 
  -9   6   6       60.60       57.12      3.53 o 
  -8   6   6       22.40       27.32      2.24 o 
  -7   6   6       11.27        9.94      1.67 o 
  -6   6   6       38.74       37.28      2.34 o 
  -5   6   6      134.42      137.97      4.23 o 
  -4   6   6       74.97       74.35      4.11 o 
  -3   6   6        0.00       -0.25      1.61 o 
  -2   6   6       32.60       28.44      2.77 o 
  -1   6   6       39.50       31.60      3.16 o 
   0   6   6       10.66        8.84      2.05 o 
   1   6   6        0.29        0.02      0.88 o 
   2   6   6        2.98        3.03      0.91 o 
   3   6   6       14.62       14.21      1.12 o 
   4   6   6        0.54        2.15      1.01 o 
   5   6   6        0.06       -0.30      1.12 o 
   6   6   6        3.58        6.22      1.40 o 
   7   6   6       20.21       14.65      1.77 o 
   8   6   6       45.76       42.34      2.55 o 
   9   6   6       64.21       59.34      3.01 o 
  10   6   6        1.82        0.04      1.30 o 
  11   6   6        6.87        5.78      2.20 o 
  12   6   6        4.38        1.24      2.62 o 
  13   6   6        0.81        1.57      1.48 o 
  14   6   6       11.73       12.66      1.96 o 
 -14   7   6       13.57       16.31      3.29 o 
 -13   7   6       15.44       19.18      2.43 o 
 -12   7   6        5.34        5.22      2.42 o 
 -11   7   6        8.40        8.84      2.50 o 
 -10   7   6        2.15        2.20      1.50 o 
  -9   7   6        1.37        3.54      1.48 o 
  -8   7   6       14.94       18.50      2.85 o 
  -7   7   6        3.26        1.63      1.87 o 
  -6   7   6        3.05        1.63      3.03 o 
  -5   7   6       54.76       68.00      4.20 o 
  -4   7   6      125.46      120.47      5.27 o 
  -3   7   6       18.39       23.25      2.77 o 
  -2   7   6        9.86        9.25      4.55 o 
  -1   7   6       21.14       17.73      2.41 o 
   0   7   6       94.11       91.37      3.64 o 
   1   7   6      173.87      169.00      5.11 o 
   2   7   6        0.15        0.23      0.99 o 
   3   7   6       28.80       30.21      1.90 o 
   4   7   6      386.97      390.66      8.81 o 
   5   7   6        5.95        4.80      1.39 o 
   6   7   6       97.31      111.64      3.96 o 
   7   7   6       24.60       18.64      2.02 o 
   8   7   6        5.14        2.89      1.39 o 
   9   7   6        0.95        3.30      1.50 o 
  10   7   6       18.45       21.23      2.30 o 
  11   7   6        0.90        2.24      1.59 o 
  12   7   6       12.40       14.91      2.68 o 
  13   7   6        4.26        4.14      2.03 o 
  14   7   6        1.72        1.86      1.89 o 
 -13   8   6        0.11       -0.13      2.23 o 
 -12   8   6        0.00        1.54      2.41 o 
 -11   8   6       20.07       17.60      3.41 o 
 -10   8   6        0.00       -0.18      1.94 o 
  -9   8   6        1.07        1.86      2.05 o 
  -8   8   6        0.53       -0.51      1.69 o 
  -7   8   6        7.39       10.56      2.41 o 
  -6   8   6       47.92       50.27      4.05 o 
  -5   8   6      124.12      118.16      5.54 o 
  -4   8   6       69.96       65.71      4.11 o 
  -3   8   6        4.84        5.82      2.15 o 
  -2   8   6       13.83       15.18      2.59 o 
  -1   8   6       20.29       20.21      2.77 o 
   0   8   6        6.23       10.36      1.74 o 
   1   8   6       54.64       49.09      2.91 o 
   2   8   6       38.69       35.70      3.41 o 
   3   8   6       10.94        8.71      1.82 o 
   4   8   6        1.34        2.15      1.39 o 
   5   8   6        0.02       -0.25      1.25 o 
   6   8   6       25.46       23.86      2.30 o 
   7   8   6        2.73        3.09      1.50 o 
   8   8   6        2.15        1.95      1.49 o 
   9   8   6       13.53       15.23      2.12 o 
  10   8   6        0.01        2.23      1.67 o 
  11   8   6       67.18       63.23      3.59 o 
  12   8   6       40.32       52.40      5.00 o 
  13   8   6        2.42        0.63      1.71 o 
 -12   9   6        2.41        4.89      2.59 o 
 -11   9   6       13.54       14.15      2.95 o 
 -10   9   6        0.02        0.02      2.12 o 
  -9   9   6        6.27        9.76      2.68 o 
  -8   9   6        3.29        2.36      2.05 o 
  -7   9   6        4.81        6.97      2.37 o 
  -6   9   6        1.66        4.54      2.23 o 
  -5   9   6       14.22       14.18      2.66 o 
  -4   9   6        1.94       -1.48      1.69 o 
  -3   9   6        1.08        1.35      1.87 o 
  -2   9   6        0.49        0.78      2.28 o 
  -1   9   6        0.31       -0.17      1.30 o 
   0   9   6        0.49       -0.60      2.12 o 
   1   9   6       81.29       90.26      4.47 o 
   2   9   6       90.23       89.76      4.72 o 
   3   9   6       36.59       33.34      3.20 o 
   4   9   6        1.77       -1.15      1.34 o 
   5   9   6       57.37       59.10      6.69 o 
   6   9   6        6.95       10.73      1.89 o 
   7   9   6        0.30       -1.25      1.25 o 
   8   9   6       16.67       14.85      2.12 o 
   9   9   6       42.76       50.22      3.25 o 
  10   9   6        0.32       -0.18      1.95 o 
  11   9   6        0.58        0.89      1.80 o 
 -11  10   6        4.18        4.69      2.48 o 
 -10  10   6        4.83        4.60      2.55 o 
  -9  10   6        0.94        1.22      2.19 o 
  -8  10   6        9.55        8.90      2.66 o 
  -7  10   6        6.52        8.60      2.48 o 
  -6  10   6       53.76       46.63      4.68 o 
  -5  10   6        1.75        1.12      2.05 o 
  -4  10   6        0.14       -1.97      1.97 o 
  -3  10   6       15.20       19.21      2.95 o 
  -2  10   6        0.33        1.45      1.40 o 
  -1  10   6       11.46       14.00      2.10 o 
   0  10   6        5.26        3.80      1.59 o 
   1  10   6       14.11       14.08      2.07 o 
   2  10   6       63.60       61.52      5.82 o 
   3  10   6        3.63        2.83      3.29 o 
   4  10   6        1.33        3.61      2.02 o 
   5  10   6        3.20        2.71      1.94 o 
   6  10   6       17.72       12.59      2.09 o 
   7  10   6        2.19        1.75      1.64 o 
   8  10   6       27.43       33.63      2.84 o 
   9  10   6        0.41        3.03      1.94 o 
  10  10   6        2.79        0.05      1.89 o 
  -9  11   6        3.82        6.24      5.18 o 
  -8  11   6        1.76        3.50      4.68 o 
  -7  11   6       10.63       13.15      2.91 o 
  -6  11   6        2.20        1.07      3.67 o 
  -5  11   6        5.95        7.18      2.59 o 
  -4  11   6        0.03       -1.45      1.45 o 
  -3  11   6        0.77       -1.51      1.61 o 
  -2  11   6        0.00       -1.37      1.37 o 
  -1  11   6        1.39        0.74      1.55 o 
   0  11   6        0.40        2.18      1.55 o 
   1  11   6        4.05        2.77      2.00 o 
   2  11   6       14.61       14.62      2.73 o 
   3  11   6        0.61        1.95      2.00 o 
   4  11   6       25.85       26.45      3.16 o 
   5  11   6       11.78       12.32      2.67 o 
   6  11   6        0.06       -1.06      3.67 o 
   7  11   6        3.00        2.24      2.33 o 
   8  11   6       14.04       17.34      2.53 o 
  -6  12   6       15.46        9.80      2.95 o 
  -5  12   6        1.40        1.37      1.78 o 
  -4  12   6        1.85        2.53      1.80 o 
  -3  12   6       12.62       15.46      3.17 o 
  -2  12   6        7.04        9.75      2.15 o 
  -1  12   6        3.98        3.91      2.24 o 
   0  12   6        1.62        3.74      2.12 o 
   1  12   6        1.12        0.70      3.92 o 
   2  12   6        4.30        3.31      2.06 o 
   3  12   6       20.59       26.36      3.34 o 
   4  12   6        0.65       -0.80      3.03 o 
   5  12   6       13.80        7.95      2.55 o 
   6  12   6        5.19        4.63      2.66 o 
 -16   1   7        1.94        6.37      3.16 o 
 -15   1   7        4.50        5.39      3.79 o 
 -14   1   7        1.43       -0.41      2.05 o 
 -13   1   7        2.86        4.30      2.32 o 
 -12   1   7       30.85       30.67      3.38 o 
 -11   1   7        3.35       -1.90      1.90 o 
 -10   1   7       58.53       52.29      3.76 o 
  -9   1   7       30.19       33.77      3.22 o 
  -8   1   7       10.76       10.76      2.15 o 
  -7   1   7       11.58        9.73      2.05 o 
  -6   1   7      106.33      107.39      4.93 o 
  -5   1   7       62.95       70.12      2.86 o 
  -4   1   7       38.97       38.74      2.18 o 
  -3   1   7       24.54       27.97      1.55 o 
  -2   1   7      265.98      252.48      3.43 o 
  -1   1   7      630.54      625.42      7.30 o 
   0   1   7       14.36       16.23      1.02 o 
   1   1   7     1264.23     1237.37     12.27 o 
   2   1   7      438.36      446.72      5.27 o 
   3   1   7       20.48       17.53      1.17 o 
   4   1   7       80.83       82.97      2.29 o 
   5   1   7        9.34        9.29      1.06 o 
   6   1   7       33.61       39.51      1.67 o 
   7   1   7      132.37      130.27      2.79 o 
   8   1   7       95.13       99.52      2.48 o 
   9   1   7       30.47       27.47      1.46 o 
  10   1   7       37.58       40.28      1.76 o 
  11   1   7      137.47      135.94      3.42 o 
  12   1   7       63.65       63.56      2.48 o 
  13   1   7        8.77        9.35      1.61 o 
  14   1   7        0.37       -1.18      1.32 o 
  15   1   7       20.56       24.41      2.63 o 
 -16   2   7        6.98       10.23      6.83 o 
 -15   2   7        5.57        8.31      2.66 o 
 -14   2   7       45.92       40.45      4.02 o 
 -13   2   7        0.08       -0.41      3.29 o 
 -12   2   7       14.19       13.49      3.03 o 
 -11   2   7       31.67       27.32      6.58 o 
 -10   2   7       77.27       71.24      4.38 o 
  -9   2   7        0.03        0.76      1.61 o 
  -8   2   7       48.81       43.63      3.40 o 
  -7   2   7        6.05       10.53      2.40 o 
  -6   2   7      119.69      110.39      3.71 o 
  -5   2   7       65.22       64.45      2.52 o 
  -4   2   7        8.35        5.68      1.06 o 
  -3   2   7       51.38       49.09      1.96 o 
  -2   2   7      183.22      186.82      3.33 o 
  -1   2   7       79.39       82.42      1.76 o 
   0   2   7      735.88      713.72      7.60 o 
   1   2   7      219.56      214.03      3.32 o 
   2   2   7        0.41       -0.57      0.57 o 
   3   2   7        0.11       -0.54      0.54 o 
   4   2   7      162.20      150.13      2.70 o 
   5   2   7      163.63      149.13      3.19 o 
   6   2   7       47.72       41.90      2.29 o 
   7   2   7       52.11       47.92      1.89 o 
   8   2   7        8.16        9.57      1.16 o 
   9   2   7        3.84        2.93      1.15 o 
  10   2   7       72.94       64.49      2.76 o 
  11   2   7       11.07        8.30      1.50 o 
  12   2   7        3.33        3.27      1.30 o 
  13   2   7        1.11       -0.83      1.28 o 
  14   2   7        3.01        2.86      1.50 o 
  15   2   7        4.01        0.88      1.62 o 
 -15   3   7       10.99        6.83      2.68 o 
 -14   3   7        0.00       -0.86      2.00 o 
 -13   3   7        2.26        2.40      2.15 o 
 -12   3   7        0.30        1.95      1.87 o 
 -11   3   7       37.97       36.86      3.92 o 
 -10   3   7        2.08        2.84      1.87 o 
  -9   3   7       12.73       11.22      2.23 o 
  -8   3   7       19.07       20.39      2.59 o 
  -7   3   7      108.84      105.35      4.02 o 
  -6   3   7        5.14        2.70      1.09 o 
  -5   3   7       37.32       42.76      2.27 o 
  -4   3   7      114.97      105.43      3.18 o 
  -3   3   7        3.72        8.56      2.58 o 
  -2   3   7      550.91      561.87     14.30 o 
  -1   3   7      172.77      177.84      3.85 o 
   0   3   7       33.07       31.18      1.66 o 
   1   3   7        4.04        1.87      0.78 o 
   2   3   7      137.65      137.61      2.23 o 
   3   3   7       90.92       92.49      2.75 o 
   4   3   7        0.61        0.70      0.78 o 
   5   3   7       46.97       53.86      2.66 o 
   6   3   7       54.66       47.01      2.51 o 
   7   3   7        9.73       14.25      1.72 o 
   8   3   7      174.34      155.82      7.22 o 
   9   3   7        6.59        3.78      1.37 o 
  10   3   7       20.70       22.09      1.96 o 
  11   3   7       33.38       31.55      2.11 o 
  12   3   7       20.46       18.67      1.87 o 
  13   3   7        7.84        9.89      1.69 o 
  14   3   7        0.18       -0.16      1.37 o 
 -15   4   7       15.34       15.44      3.04 o 
 -14   4   7        2.09        2.28      2.32 o 
 -13   4   7        9.00        8.72      2.59 o 
 -12   4   7       10.07        9.36      2.41 o 
 -11   4   7        5.16        0.43      2.28 o 
 -10   4   7       12.66       11.40      2.78 o 
  -9   4   7       24.03       19.57      2.02 o 
  -8   4   7        6.42       10.69      1.77 o 
  -7   4   7       24.77       23.10      2.10 o 
  -6   4   7        2.82        4.11      1.37 o 
  -5   4   7       14.11       11.31      2.13 o 
  -4   4   7      228.57      213.67      6.80 o 
  -3   4   7      315.54      291.08      6.60 o 
  -2   4   7      268.66      292.75      8.47 o 
  -1   4   7       44.85       42.29      3.83 o 
   0   4   7       77.27       67.27      4.53 o 
   1   4   7      247.33      240.62      7.00 o 
   2   4   7       78.15       76.93      2.32 o 
   3   4   7       22.50       21.50      1.37 o 
   4   4   7       59.39       52.19      2.28 o 
   5   4   7       19.77       28.27      2.19 o 
   6   4   7      194.85      189.31      5.16 o 
   7   4   7       70.11       68.39      3.10 o 
   8   4   7        2.15       -1.18      1.18 o 
   9   4   7       77.36       78.80      3.52 o 
  10   4   7       59.65       56.20      3.05 o 
  11   4   7       12.27       11.42      1.67 o 
  12   4   7        1.13        0.29      1.25 o 
  13   4   7       26.56       28.03      2.33 o 
  14   4   7       14.68       10.42      2.45 o 
 -14   5   7        1.18        1.46      3.67 o 
 -13   5   7        1.05        3.50      2.12 o 
 -12   5   7        5.69        4.16      3.16 o 
 -11   5   7        5.14        6.48      2.23 o 
 -10   5   7       16.87       19.96      3.99 o 
  -9   5   7        0.01        0.45      1.41 o 
  -8   5   7       22.78       24.50      2.27 o 
  -7   5   7       11.38       11.35      1.75 o 
  -6   5   7        0.36        1.09      1.30 o 
  -5   5   7       22.86       26.57      2.12 o 
  -4   5   7       24.42       22.97      4.80 o 
  -3   5   7        6.72        5.39      1.41 o 
  -2   5   7       48.96       48.04      3.48 o 
  -1   5   7       37.31       28.69      3.67 o 
   0   5   7       15.25       15.78      2.50 o 
   1   5   7        4.81        2.50      1.39 o 
   2   5   7        5.41        4.15      1.12 o 
   3   5   7       22.75       24.35      1.74 o 
   4   5   7        0.35       -0.86      0.96 o 
   5   5   7       49.97       44.76      2.49 o 
   6   5   7        0.76       -0.22      1.15 o 
   7   5   7        2.91        3.02      1.39 o 
   8   5   7       31.03       27.71      2.78 o 
   9   5   7       12.84       16.54      2.04 o 
  10   5   7        0.35        0.53      1.42 o 
  11   5   7        1.21        1.11      1.99 o 
  12   5   7        0.01       -1.16      1.16 o 
  13   5   7        0.73        0.08      1.37 o 
 -14   6   7        1.14       -0.89      2.15 o 
 -13   6   7        0.11        1.01      2.91 o 
 -12   6   7        3.39        5.89      3.92 o 
 -11   6   7        2.99        5.05      2.91 o 
 -10   6   7        6.16        6.56      2.51 o 
  -9   6   7        4.32        6.62      1.74 o 
  -8   6   7       18.81       20.29      2.91 o 
  -7   6   7       55.69       65.13      3.19 o 
  -6   6   7        0.64       -0.55      1.69 o 
  -5   6   7        9.85        9.61      2.40 o 
  -4   6   7       17.50       16.30      2.59 o 
  -3   6   7      268.29      250.99      8.04 o 
  -2   6   7        7.72        7.21      2.15 o 
  -1   6   7       74.82       63.37      5.94 o 
   0   6   7      104.67       97.73      5.56 o 
   1   6   7      145.41      147.66      4.76 o 
   2   6   7        8.21       10.90      1.74 o 
   3   6   7        6.59        7.88      1.40 o 
   4   6   7      140.33      144.57      4.42 o 
   5   6   7        7.44        6.74      1.65 o 
   6   6   7       17.01       19.14      2.60 o 
   7   6   7       20.17       15.93      1.90 o 
   8   6   7        2.51        2.92      1.50 o 
   9   6   7       96.21       89.55      3.85 o 
  10   6   7       40.81       47.31      5.49 o 
  11   6   7       11.81        9.94      1.98 o 
  12   6   7        1.09       -1.37      1.59 o 
  13   6   7        5.71        7.16      1.83 o 
 -13   7   7        6.65        3.85      4.05 o 
 -12   7   7        3.44        0.00      2.78 o 
 -11   7   7        1.57        2.01      2.23 o 
 -10   7   7        0.31       -0.25      1.94 o 
  -9   7   7        0.65       -0.69      1.87 o 
  -8   7   7        2.13        5.82      2.30 o 
  -7   7   7        0.66        0.25      2.53 o 
  -6   7   7        0.96        1.68      2.40 o 
  -5   7   7        1.59        2.06      2.40 o 
  -4   7   7        2.49        2.63      1.87 o 
  -3   7   7        6.82        6.75      3.54 o 
  -2   7   7       37.09       27.72      3.04 o 
  -1   7   7       20.15       14.78      2.68 o 
   0   7   7       31.01       26.96      2.38 o 
   1   7   7        2.91        2.11      1.46 o 
   2   7   7        0.79        2.68      1.45 o 
   3   7   7       45.19       46.47      2.85 o 
   4   7   7       32.84       30.46      2.30 o 
   5   7   7       14.86       12.77      1.82 o 
   6   7   7        5.90        3.68      1.50 o 
   7   7   7        2.09        1.92      1.39 o 
   8   7   7        0.71        0.12      1.45 o 
   9   7   7        0.02        1.26      1.54 o 
  10   7   7        7.44        8.21      1.92 o 
  11   7   7        0.23       -0.96      1.59 o 
  12   7   7        4.22        6.17      1.99 o 
 -12   8   7        1.26        2.51      2.41 o 
 -11   8   7       16.25       13.74      3.02 o 
 -10   8   7        6.04        3.02      2.23 o 
  -9   8   7        0.01        2.10      2.23 o 
  -8   8   7       56.01       59.80      7.21 o 
  -7   8   7        1.25        2.02      4.55 o 
  -6   8   7        8.13        8.72      2.50 o 
  -5   8   7       22.66       28.24      3.20 o 
  -4   8   7       10.58        8.22      3.03 o 
  -3   8   7        6.28        6.45      2.32 o 
  -2   8   7       18.25       18.00      2.77 o 
  -1   8   7        3.56        0.46      1.37 o 
   0   8   7      115.23      108.85      5.28 o 
   1   8   7        7.72        6.05      1.78 o 
   2   8   7        0.20       -1.29      1.29 o 
   3   8   7       36.52       35.06      3.79 o 
   4   8   7        0.03       -1.45      1.45 o 
   5   8   7       18.62       20.38      3.36 o 
   6   8   7       16.42       19.47      2.22 o 
   7   8   7        0.42        3.86      1.62 o 
   8   8   7       11.68        7.08      2.39 o 
   9   8   7        6.77        9.66      2.02 o 
  10   8   7        9.21       10.73      2.25 o 
  11   8   7        0.00       -0.30      1.77 o 
 -11   9   7        0.29        1.15      2.37 o 
 -10   9   7        6.59        2.66      2.50 o 
  -9   9   7        0.22        0.42      3.54 o 
  -8   9   7        0.47        1.65      3.03 o 
  -7   9   7       34.93       40.82      3.84 o 
  -6   9   7        0.69       -0.13      2.00 o 
  -5   9   7        3.26        0.93      3.54 o 
  -4   9   7        4.48        8.24      3.03 o 
  -3   9   7        0.11       -1.01      1.97 o 
  -2   9   7        5.27        4.80      1.72 o 
  -1   9   7       18.82       19.34      2.37 o 
   0   9   7        3.19        3.25      1.80 o 
   1   9   7        5.02        3.46      1.63 o 
   2   9   7       10.72       18.87      2.59 o 
   3   9   7        0.01       -0.13      2.91 o 
   4   9   7        7.98        6.60      3.92 o 
   5   9   7        0.06       -1.09      1.64 o 
   6   9   7        4.58        5.12      2.12 o 
   7   9   7        6.47        5.52      1.83 o 
   8   9   7        5.96        4.94      1.86 o 
   9   9   7        1.58        0.45      1.62 o 
  10   9   7        2.06        2.09      2.59 o 
  -9  10   7        3.05        3.64      2.59 o 
  -8  10   7        0.12       -1.77      3.16 o 
  -7  10   7       14.92       16.42      3.13 o 
  -6  10   7        3.59        2.78      2.32 o 
  -5  10   7       13.68       20.79      4.55 o 
  -4  10   7        5.71        7.97      2.68 o 
  -3  10   7        6.14        8.01      2.01 o 
  -2  10   7        4.18        3.67      1.62 o 
  -1  10   7        0.08       -0.78      1.43 o 
   0  10   7        4.90        4.31      1.77 o 
   1  10   7        1.98        0.72      1.52 o 
   2  10   7        0.94       -1.06      1.68 o 
   3  10   7        4.43        0.77      2.91 o 
   4  10   7        0.00       -0.97      1.94 o 
   5  10   7        0.65       -1.14      2.53 o 
   6  10   7        1.64        0.91      2.06 o 
   7  10   7        0.50       -0.20      2.00 o 
   8  10   7        0.04        0.73      1.78 o 
  -6  11   7        7.47        6.65      2.77 o 
  -5  11   7       10.37        8.27      3.16 o 
  -4  11   7        0.17        1.71      1.74 o 
  -3  11   7        1.51        0.95      1.72 o 
  -2  11   7        0.07       -0.12      1.52 o 
  -1  11   7        8.74        8.76      2.11 o 
   0  11   7        4.15        7.54      2.25 o 
   1  11   7        0.02        2.45      2.00 o 
   2  11   7        7.73        9.91      2.61 o 
   3  11   7        3.38        5.35      2.53 o 
   4  11   7        6.27        7.93      2.55 o 
   5  11   7        0.79        0.80      2.30 o 
  -1  12   7        8.25       10.12      3.54 o 
   0  12   7        2.62        1.81      2.06 o 
 -14   0   8        0.32        0.00      2.78 o 
 -13   0   8        0.39        2.02      3.03 o 
 -12   0   8        0.30        0.51      2.53 o 
 -11   0   8       39.50       38.19      5.06 o 
 -10   0   8       25.05       29.34      4.80 o 
  -9   0   8      238.09      268.06     12.39 o 
  -8   0   8       54.52       79.66      6.83 o 
  -7   0   8        0.02        1.26      2.53 o 
  -6   0   8      165.77      165.14      9.10 o 
  -5   0   8      134.96      139.85      8.09 o 
  -4   0   8       34.20       38.69      4.55 o 
  -3   0   8       12.25       12.64      3.03 o 
  -2   0   8      218.34      201.55      6.19 o 
  -1   0   8      180.18      193.25      6.05 o 
   0   0   8       16.37       14.46      1.65 o 
   1   0   8       34.19       41.36      2.84 o 
   2   0   8      148.00      147.21      4.33 o 
   3   0   8      211.27      202.02      5.21 o 
   4   0   8      425.16      410.93      7.23 o 
   5   0   8       44.11       40.87      2.33 o 
   6   0   8        0.95        1.67      1.18 o 
   7   0   8       62.17       56.39      2.75 o 
   8   0   8       88.76       89.20      3.52 o 
   9   0   8       42.78       36.24      2.40 o 
  10   0   8        1.72        3.90      1.58 o 
  11   0   8       19.00       16.57      2.07 o 
  12   0   8       66.43       75.52      3.66 o 
  13   0   8       22.70       15.17      4.05 o 
 -14   1   8        0.73        1.85      2.30 o 
 -13   1   8        6.18        6.13      3.79 o 
 -12   1   8        7.70        7.97      2.48 o 
 -11   1   8        1.18       -1.69      1.69 o 
 -10   1   8        7.16        6.70      2.40 o 
  -9   1   8       44.16       42.22      3.66 o 
  -8   1   8       14.14        9.80      4.68 o 
  -7   1   8       19.78       21.90      2.95 o 
  -6   1   8       31.57       25.39      2.77 o 
  -5   1   8       14.35       13.52      2.32 o 
  -4   1   8        0.90        0.37      1.51 o 
  -3   1   8       40.81       41.65      3.22 o 
  -2   1   8        2.79        2.47      1.42 o 
  -1   1   8        8.10        7.13      1.22 o 
   0   1   8      156.73      155.66      3.34 o 
   1   1   8       75.36       76.38      2.36 o 
   2   1   8       47.32       44.34      1.57 o 
   3   1   8       73.44       77.37      2.05 o 
   4   1   8       97.21       99.02      2.34 o 
   5   1   8       14.09       13.56      1.29 o 
   6   1   8        4.23        2.02      0.86 o 
   7   1   8       10.12       11.11      1.17 o 
   8   1   8        0.05       -0.78      0.78 o 
   9   1   8       15.63       18.20      1.41 o 
  10   1   8        7.11        6.65      1.32 o 
  11   1   8        1.23       -0.42      1.18 o 
  12   1   8        0.01       -0.23      1.46 o 
  13   1   8        2.36        2.28      1.51 o 
 -14   2   8        7.60        6.07      2.68 o 
 -13   2   8        7.89       13.30      4.55 o 
 -12   2   8        2.63        1.39      2.15 o 
 -11   2   8       17.95       22.50      3.30 o 
 -10   2   8       47.38       41.96      3.84 o 
  -9   2   8        0.15        0.66      2.02 o 
  -8   2   8       91.35       89.69      9.61 o 
  -7   2   8        0.92        3.54      2.53 o 
  -6   2   8      151.12      150.87      5.99 o 
  -5   2   8      126.51      126.80      5.45 o 
  -4   2   8       57.25       68.35      3.77 o 
  -3   2   8       69.05       57.60      2.90 o 
  -2   2   8       26.96       26.27      2.12 o 
  -1   2   8        3.94        0.76      2.03 o 
   0   2   8       26.91       26.79      2.28 o 
   1   2   8      100.83       98.99      2.69 o 
   2   2   8        2.20        2.44      0.80 o 
   3   2   8       95.78      101.91      2.31 o 
   4   2   8      153.57      147.99      2.84 o 
   5   2   8       61.36       64.36      2.24 o 
   6   2   8       29.60       33.59      2.01 o 
   7   2   8       31.36       34.33      2.03 o 
   8   2   8       60.99       55.71      2.79 o 
   9   2   8       31.30       33.35      2.56 o 
  10   2   8        3.05        0.88      1.19 o 
  11   2   8       30.94       41.12      2.48 o 
  12   2   8       49.78       53.60      2.81 o 
  13   2   8       11.83        9.78      1.90 o 
 -14   3   8       10.84        6.93      4.05 o 
 -13   3   8       11.38       12.66      2.95 o 
 -12   3   8        0.48        0.21      2.05 o 
 -11   3   8        0.21        1.14      1.97 o 
 -10   3   8        3.74        5.15      4.05 o 
  -9   3   8        0.21        1.04      1.76 o 
  -8   3   8       12.28       11.94      2.41 o 
  -7   3   8       33.65       32.12      3.20 o 
  -6   3   8        2.02        3.05      2.40 o 
  -5   3   8       38.31       34.31      2.40 o 
  -4   3   8       52.75       53.34      3.46 o 
  -3   3   8       44.26       54.35      3.69 o 
  -2   3   8        2.19        2.87      1.46 o 
  -1   3   8      393.47      388.10      8.26 o 
   0   3   8       21.47       18.10      2.54 o 
   1   3   8        0.54       -0.07      1.02 o 
   2   3   8       14.29       13.55      1.27 o 
   3   3   8       13.71       11.17      1.41 o 
   4   3   8        0.16        0.09      1.06 o 
   5   3   8      107.24      111.74      3.87 o 
   6   3   8       24.37       23.50      2.20 o 
   7   3   8       16.33       16.99      2.02 o 
   8   3   8        4.42        6.24      1.63 o 
   9   3   8       70.32       64.53      2.79 o 
  10   3   8       71.36       76.63      3.18 o 
  11   3   8       16.87       20.98      2.06 o 
  12   3   8        0.89        0.41      1.46 o 
  13   3   8       20.84       18.47      2.19 o 
 -13   4   8        1.64        4.80      2.30 o 
 -12   4   8       16.22       15.42      3.04 o 
 -11   4   8        5.83        6.20      2.32 o 
 -10   4   8        0.72        1.14      1.97 o 
  -9   4   8       30.68       30.02      3.28 o 
  -8   4   8        0.82        0.28      3.16 o 
  -7   4   8        0.08        1.37      3.92 o 
  -6   4   8        2.23        5.09      1.59 o 
  -5   4   8      125.77      118.04      5.29 o 
  -4   4   8       41.75       40.94      2.66 o 
  -3   4   8      132.96      117.36      7.39 o 
  -2   4   8        2.80        3.61      1.45 o 
  -1   4   8       49.04       44.68      3.38 o 
   0   4   8       33.64       36.76      3.54 o 
   1   4   8        8.17        7.28      1.63 o 
   2   4   8        6.08        3.36      1.15 o 
   3   4   8       48.51       49.91      3.46 o 
   4   4   8       16.85       24.79      1.83 o 
   5   4   8        0.17        1.27      1.21 o 
   6   4   8        2.53        1.91      1.30 o 
   7   4   8       43.17       43.38      2.83 o 
   8   4   8        0.49        2.63      1.64 o 
   9   4   8        8.73       14.58      2.11 o 
  10   4   8        9.42       10.52      2.23 o 
  11   4   8       11.04       14.09      1.91 o 
  12   4   8       41.53       53.74      3.01 o 
 -13   5   8        0.40        0.42      2.12 o 
 -12   5   8       11.38       12.51      2.95 o 
 -11   5   8        1.54        2.40      2.23 o 
 -10   5   8        6.22        8.72      2.50 o 
  -9   5   8        3.53        3.88      3.79 o 
  -8   5   8       30.49       42.10      5.56 o 
  -7   5   8        0.79       -0.17      1.69 o 
  -6   5   8       83.51       85.25      4.72 o 
  -5   5   8       14.05       12.36      2.41 o 
  -4   5   8      290.17      291.76      8.92 o 
  -3   5   8       68.76       81.20      4.64 o 
  -2   5   8      100.76       81.12      5.44 o 
  -1   5   8        2.36        1.37      1.82 o 
   0   5   8       10.80        9.11      2.32 o 
   1   5   8       86.03       94.74      3.83 o 
   2   5   8       13.88       15.09      2.19 o 
   3   5   8        7.82        8.19      2.60 o 
   4   5   8       20.08       17.30      1.72 o 
   5   5   8       25.11       29.20      2.30 o 
   6   5   8      105.07      104.91      4.28 o 
   7   5   8       17.74       17.39      2.09 o 
   8   5   8        9.00        5.39      1.72 o 
   9   5   8       19.74       15.69      2.19 o 
  10   5   8       63.39       60.20      3.43 o 
  11   5   8       53.31       63.17      3.11 o 
  12   5   8        3.57        2.74      1.61 o 
 -12   6   8        2.87        3.42      2.41 o 
 -11   6   8        0.32       -1.77      3.03 o 
 -10   6   8       14.77       16.94      4.55 o 
  -9   6   8        3.06        0.25      3.03 o 
  -8   6   8        1.19        2.78      2.15 o 
  -7   6   8       16.91       22.81      4.80 o 
  -6   6   8       32.91       33.41      3.38 o 
  -5   6   8       38.59       37.28      3.56 o 
  -4   6   8       73.69       92.36      5.00 o 
  -3   6   8        0.19       -0.79      1.69 o 
  -2   6   8        2.81        7.08      2.15 o 
  -1   6   8        0.25        0.00      1.79 o 
   0   6   8       42.94       37.50      2.77 o 
   1   6   8       13.32       13.99      2.64 o 
   2   6   8       14.51       16.24      2.18 o 
   3   6   8       14.26       16.59      3.18 o 
   4   6   8       20.70       17.47      2.77 o 
   5   6   8        3.72        2.80      1.40 o 
   6   6   8       14.33        8.82      1.75 o 
   7   6   8        0.86       -1.15      1.15 o 
   8   6   8        0.84        1.82      1.55 o 
   9   6   8        0.29        0.12      1.50 o 
  10   6   8        1.86        0.38      1.57 o 
  11   6   8        0.83        4.12      1.92 o 
 -11   7   8        6.18        9.86      4.05 o 
 -10   7   8        0.19       -2.53      2.53 o 
  -9   7   8       42.08       48.81      4.10 o 
  -8   7   8       14.23       18.03      3.20 o 
  -7   7   8       71.80       64.19      4.46 o 
  -6   7   8        2.39        2.61      2.23 o 
  -5   7   8        5.16        4.87      2.23 o 
  -4   7   8       67.89       57.90      4.20 o 
  -3   7   8       17.24       17.73      3.54 o 
  -2   7   8       19.43       25.42      3.22 o 
  -1   7   8        0.15        0.63      1.97 o 
   0   7   8       10.79       11.43      2.03 o 
   1   7   8        4.42        5.33      2.15 o 
   2   7   8       33.06       33.20      2.76 o 
   3   7   8       24.48       27.85      3.64 o 
   4   7   8        0.47        2.69      1.94 o 
   5   7   8       74.63       77.33      4.72 o 
   6   7   8       65.82       63.21      3.30 o 
   7   7   8        1.44        2.94      2.41 o 
   8   7   8        0.18       -0.80      1.48 o 
   9   7   8        6.40        6.17      1.98 o 
  10   7   8       23.86       26.88      2.79 o 
 -10   8   8        0.35        6.29      2.59 o 
  -9   8   8        3.00        8.47      2.77 o 
  -8   8   8        1.21        2.28      2.50 o 
  -7   8   8       80.91       88.31      5.25 o 
  -6   8   8        0.70        1.46      2.41 o 
  -5   8   8       39.41       35.65      4.68 o 
  -4   8   8       13.57       15.61      2.91 o 
  -3   8   8        0.07       -1.17      2.05 o 
  -2   8   8        9.98        9.21      2.59 o 
  -1   8   8       20.02       17.66      2.33 o 
   0   8   8        3.53        6.21      1.77 o 
   1   8   8       21.19       17.90      2.36 o 
   2   8   8       52.59       50.19      4.08 o 
   3   8   8       14.94       12.56      2.66 o 
   4   8   8       12.25       12.17      2.59 o 
   5   8   8        1.64       -0.25      2.02 o 
   6   8   8        2.65        5.76      2.37 o 
   7   8   8        3.60        7.08      2.37 o 
   8   8   8        1.17       -0.47      1.67 o 
   9   8   8        0.11       -0.50      1.77 o 
  -8   9   8       36.20       38.23      4.30 o 
  -7   9   8        4.11        4.52      2.78 o 
  -6   9   8        0.71        1.77      2.32 o 
  -5   9   8        0.80       -2.15      2.15 o 
  -4   9   8        4.57        6.26      2.59 o 
  -3   9   8        4.37        3.81      4.68 o 
  -2   9   8        6.30        9.85      2.39 o 
  -1   9   8        0.10        1.19      1.56 o 
   0   9   8        1.73        3.21      1.80 o 
   1   9   8        3.29        6.97      2.00 o 
   2   9   8       17.53       18.03      2.64 o 
   3   9   8       23.29       27.01      5.31 o 
   4   9   8        0.15        0.15      2.66 o 
   5   9   8       11.75        9.72      2.48 o 
   6   9   8       14.80       19.62      3.09 o 
   7   9   8        0.70        1.11      2.10 o 
  -5  10   8        7.75       14.07      3.22 o 
  -4  10   8       16.05       19.89      3.40 o 
  -3  10   8        0.20        0.64      3.01 o 
  -2  10   8        4.46        1.96      1.86 o 
  -1  10   8       11.11       13.52      2.41 o 
   0  10   8        0.72        0.35      1.71 o 
   1  10   8       22.49       22.06      2.75 o 
   2  10   8        3.79        1.85      2.53 o 
   3  10   8        1.42        1.02      2.05 o 
   4  10   8        9.67       12.80      2.79 o 
 -12   1   9        0.94       -0.63      2.78 o 
 -11   1   9        2.71        6.23      2.48 o 
 -10   1   9       39.77       38.24      3.84 o 
  -9   1   9       21.57       26.51      5.06 o 
  -8   1   9        0.21        0.96      1.87 o 
  -7   1   9       53.53       39.79      6.95 o 
  -6   1   9        4.28        2.53      1.97 o 
  -5   1   9       17.74       23.01      5.94 o 
  -4   1   9       17.79       26.02      3.29 o 
  -3   1   9        0.11       -0.70      1.77 o 
  -2   1   9       54.46       51.59      3.66 o 
  -1   1   9       29.46       29.42      2.37 o 
   0   1   9       55.91       62.27      3.19 o 
   1   1   9        3.83        6.89      1.23 o 
   2   1   9        6.47        9.79      1.09 o 
   3   1   9       74.22       80.06      2.20 o 
   4   1   9       47.96       47.37      1.74 o 
   5   1   9      159.71      166.97      3.47 o 
   6   1   9        4.75        5.49      1.13 o 
   7   1   9      103.18      118.29      3.58 o 
   8   1   9      189.84      207.31      4.58 o 
   9   1   9       35.52       33.06      2.08 o 
  10   1   9        0.31        1.26      1.35 o 
  11   1   9       18.39       21.74      2.70 o 
 -12   2   9        6.06        8.01      2.59 o 
 -11   2   9        4.65        4.68      2.32 o 
 -10   2   9       11.45       14.51      3.02 o 
  -9   2   9        5.73        8.82      2.59 o 
  -8   2   9       53.15       44.68      6.58 o 
  -7   2   9        0.72        3.60      4.43 o 
  -6   2   9        7.97       11.43      2.50 o 
  -5   2   9       21.27       16.77      3.54 o 
  -4   2   9        1.04        0.25      2.40 o 
  -3   2   9       34.81       29.08      3.79 o 
  -2   2   9       20.89       22.71      2.87 o 
  -1   2   9        0.03        0.19      1.36 o 
   0   2   9        7.72        7.45      2.23 o 
   1   2   9       34.10       40.26      2.74 o 
   2   2   9       21.98       21.38      1.43 o 
   3   2   9       24.56       24.49      1.63 o 
   4   2   9        0.10        0.36      1.01 o 
   5   2   9        1.01        0.63      1.09 o 
   6   2   9       33.08       34.68      2.16 o 
   7   2   9       12.89       10.95      1.66 o 
   8   2   9       18.13       20.32      1.98 o 
   9   2   9       10.16       14.42      2.15 o 
  10   2   9        2.17       -0.83      1.32 o 
  11   2   9        3.78       -0.46      2.03 o 
 -12   3   9        2.50        2.71      5.18 o 
 -11   3   9       48.43       42.44      7.33 o 
 -10   3   9        1.91        5.73      2.37 o 
  -9   3   9        1.79        4.82      2.23 o 
  -8   3   9        0.00        0.89      1.79 o 
  -7   3   9       10.14       17.01      2.91 o 
  -6   3   9       45.66       40.16      3.66 o 
  -5   3   9        5.21        8.85      3.67 o 
  -4   3   9        0.47        0.86      2.66 o 
  -3   3   9        0.50        0.29      1.36 o 
  -2   3   9       15.86       17.78      2.10 o 
  -1   3   9      109.05      112.57      5.18 o 
   0   3   9       87.00       86.72      8.85 o 
   1   3   9       10.15       11.48      1.85 o 
   2   3   9       10.05        8.65      1.98 o 
   3   3   9        2.26       -0.32      1.39 o 
   4   3   9      106.39      118.38      3.73 o 
   5   3   9       13.77       14.63      1.95 o 
   6   3   9        4.40        3.11      1.45 o 
   7   3   9       16.06       14.73      2.07 o 
   8   3   9       58.84       63.18      3.21 o 
   9   3   9       37.96       44.19      2.58 o 
  10   3   9        5.50        7.58      1.76 o 
 -11   4   9        1.36        2.15      2.15 o 
 -10   4   9       33.16       32.46      3.74 o 
  -9   4   9        0.05        0.91      2.05 o 
  -8   4   9        0.02       -2.02      2.02 o 
  -7   4   9       32.31       31.15      3.92 o 
  -6   4   9       32.61       43.80      3.74 o 
  -5   4   9        7.71        6.83      3.29 o 
  -4   4   9       13.13       10.97      4.17 o 
  -3   4   9        3.44        5.29      2.12 o 
  -2   4   9       16.67       15.59      2.59 o 
  -1   4   9       68.09       72.12      4.46 o 
   0   4   9        0.04       -1.64      1.64 o 
   1   4   9       51.33       55.47      3.15 o 
   2   4   9       49.59       49.07      3.11 o 
   3   4   9        0.17        1.02      2.26 o 
   4   4   9        0.02       -1.35      1.35 o 
   5   4   9       24.08       29.06      2.92 o 
   6   4   9       54.70       50.78      2.99 o 
   7   4   9       14.34       10.89      1.90 o 
   8   4   9        0.07       -0.32      1.80 o 
   9   4   9       35.65       40.76      2.95 o 
  10   4   9       32.82       37.49      2.60 o 
 -11   5   9        9.32       14.76      3.03 o 
 -10   5   9        0.69       -2.53      3.03 o 
  -9   5   9        2.51        1.26      3.29 o 
  -8   5   9        0.64       -0.51      2.78 o 
  -7   5   9        1.07       -1.01      2.78 o 
  -6   5   9        4.74        2.28      3.03 o 
  -5   5   9        0.11       -0.05      1.87 o 
  -4   5   9       14.68       16.06      2.77 o 
  -3   5   9       81.63       73.73      4.64 o 
  -2   5   9        0.48       -1.52      1.94 o 
  -1   5   9       24.54       25.28      4.30 o 
   0   5   9        3.58        2.75      1.63 o 
   1   5   9       17.98       19.66      3.08 o 
   2   5   9        0.26        0.89      1.88 o 
   3   5   9       13.53       16.30      2.28 o 
   4   5   9       12.10       14.96      2.66 o 
   5   5   9        0.49       -0.23      1.76 o 
   6   5   9        0.04        0.74      1.42 o 
   7   5   9        0.85       -0.64      1.88 o 
   8   5   9        3.32        1.31      1.55 o 
   9   5   9        0.10       -1.30      1.45 o 
 -10   6   9        0.04        3.29      3.54 o 
  -9   6   9       18.95       23.52      5.31 o 
  -8   6   9        3.20        4.80      3.79 o 
  -7   6   9       40.57       40.46      6.07 o 
  -6   6   9        0.11        3.33      2.78 o 
  -5   6   9        5.61        1.85      2.05 o 
  -4   6   9        0.14        2.12      2.05 o 
  -3   6   9        1.62       -0.52      1.87 o 
  -2   6   9       12.06       11.33      2.66 o 
  -1   6   9       13.06        9.08      3.16 o 
   0   6   9        8.40        5.11      1.74 o 
   1   6   9       36.75       36.29      2.91 o 
   2   6   9       24.58       29.94      2.77 o 
   3   6   9       13.57        9.51      2.08 o 
   4   6   9       22.38       21.06      3.02 o 
   5   6   9       20.49       25.24      3.92 o 
   6   6   9        3.67        5.21      2.40 o 
   7   6   9       15.05       19.77      2.98 o 
   8   6   9        0.06       -0.59      1.58 o 
  -8   7   9        7.66        7.08      4.05 o 
  -7   7   9        1.34        5.07      2.48 o 
  -6   7   9       56.89       56.58      4.54 o 
  -5   7   9       18.14       17.57      3.13 o 
  -4   7   9       22.97       19.55      3.20 o 
  -3   7   9       14.27        8.68      3.79 o 
  -2   7   9        3.07        2.88      2.23 o 
  -1   7   9        0.94       -0.76      1.52 o 
   0   7   9        2.56        3.62      1.87 o 
   1   7   9        4.06        3.46      1.93 o 
   2   7   9        4.54        2.55      2.38 o 
   3   7   9        0.09       -1.48      2.08 o 
   4   7   9        1.44        1.76      2.05 o 
   5   7   9        0.23       -0.10      2.00 o 
   6   7   9        5.32        6.49      2.41 o 
   7   7   9        2.46        5.90      2.48 o 
  -6   8   9        7.93        6.87      4.80 o 
  -5   8   9        0.09        0.51      2.32 o 
  -4   8   9        7.21        9.04      2.91 o 
  -3   8   9        2.75        1.40      2.23 o 
  -2   8   9        9.13       14.91      2.38 o 
  -1   8   9        0.04        0.73      1.69 o 
   0   8   9        1.75        3.01      1.93 o 
   1   8   9        1.06        0.53      1.70 o 
   2   8   9       32.99       35.00      3.10 o 
   3   8   9        0.00        3.53      2.19 o 
   4   8   9        5.01        7.31      2.48 o 
   5   8   9        9.73       10.58      4.93 o 
  -3   9   9        1.11        1.89      1.89 o 
  -2   9   9        7.81        9.34      2.18 o 
  -1   9   9        2.55        4.95      2.12 o 
   0   9   9        5.26        7.22      2.22 o 
   1   9   9        3.80        2.33      1.96 o 
   2   9   9        1.12        0.69      2.05 o 
 -10   0  10       12.78       18.46      4.80 o 
  -9   0  10       17.05       24.78      5.06 o 
  -8   0  10        2.53        0.51      3.03 o 
  -7   0  10        8.60        5.82      3.54 o 
  -6   0  10        0.60        3.29      3.03 o 
  -5   0  10       46.34       42.74      5.56 o 
  -4   0  10       27.98       31.36      5.06 o 
  -3   0  10       29.06       34.65      5.06 o 
  -2   0  10       25.26       31.61      4.80 o 
  -1   0  10       72.78       91.80      7.33 o 
   0   0  10       14.03       21.24      4.30 o 
   1   0  10       81.15       85.59      4.82 o 
   2   0  10        6.92        7.84      1.85 o 
   3   0  10       18.09       16.25      1.82 o 
   4   0  10      117.60      122.42      4.33 o 
   5   0  10       33.59       38.00      2.62 o 
   6   0  10       29.59       30.17      2.49 o 
   7   0  10       34.35       39.70      3.48 o 
   8   0  10        3.21        1.90      2.15 o 
 -10   1  10        0.67        5.25      2.59 o 
  -9   1  10        3.62        3.16      2.32 o 
  -8   1  10        0.12       -1.55      3.16 o 
  -7   1  10        0.03        3.67      2.32 o 
  -6   1  10        0.72       -1.00      1.76 o 
  -5   1  10        3.22        4.43      2.32 o 
  -4   1  10        6.40        2.78      2.15 o 
  -3   1  10        0.87        1.77      2.15 o 
  -2   1  10        2.72        2.59      2.05 o 
  -1   1  10        2.71        3.92      2.15 o 
   0   1  10        0.73        1.12      2.78 o 
   1   1  10        0.52        1.31      1.20 o 
   2   1  10        0.05       -0.08      1.11 o 
   3   1  10        7.15        7.56      1.58 o 
   4   1  10        8.45       10.57      1.45 o 
   5   1  10       15.88       16.09      1.64 o 
   6   1  10       16.23       17.68      2.20 o 
   7   1  10        0.18       -0.85      1.12 o 
   8   1  10        0.09       -0.96      1.12 o 
  -9   2  10        0.74        0.93      3.54 o 
  -8   2  10       16.02       18.08      3.22 o 
  -7   2  10        0.45       -0.51      2.91 o 
  -6   2  10        9.91        6.97      2.48 o 
  -5   2  10        5.97        6.95      2.48 o 
  -4   2  10       39.07       43.93      4.93 o 
  -3   2  10        1.00        1.48      3.16 o 
  -2   2  10        1.03        2.14      2.05 o 
  -1   2  10       33.75       38.63      3.67 o 
   0   2  10       81.90       95.59      9.10 o 
   1   2  10        1.17        1.91      2.42 o 
   2   2  10        1.60       -0.66      1.48 o 
   3   2  10       60.68       62.53      3.45 o 
   4   2  10       53.50       54.88      3.92 o 
   5   2  10        5.13        5.66      1.33 o 
   6   2  10        2.07        3.88      1.43 o 
   7   2  10       11.06       11.17      1.90 o 
   8   2  10       17.23       17.65      3.29 o 
  -9   3  10        1.92        2.67      3.03 o 
  -8   3  10        3.95        4.55      2.50 o 
  -7   3  10        0.33        0.54      2.15 o 
  -6   3  10        5.17        1.20      5.31 o 
  -5   3  10        1.24       -0.76      3.03 o 
  -4   3  10        0.03       -1.26      2.53 o 
  -3   3  10       10.11        6.83      3.79 o 
  -2   3  10        5.59        7.33      3.54 o 
  -1   3  10        1.36        2.27      2.05 o 
   0   3  10        4.26        3.16      2.15 o 
   1   3  10        0.08        1.01      1.61 o 
   2   3  10        1.34        0.35      1.59 o 
   3   3  10       93.55      101.26      4.36 o 
   4   3  10        7.33        9.33      4.80 o 
   5   3  10       13.10       13.99      2.66 o 
   6   3  10       46.74       49.12      3.06 o 
   7   3  10       12.34       10.78      1.79 o 
  -8   4  10        1.29        4.80      3.54 o 
  -7   4  10        0.00        3.79      3.54 o 
  -6   4  10        0.01        1.01      3.03 o 
  -5   4  10        3.26        5.31      3.29 o 
  -4   4  10        1.35       -0.76      2.78 o 
  -3   4  10        7.59        5.56      3.54 o 
  -2   4  10        2.71        0.23      1.94 o 
  -1   4  10        5.84        3.62      2.23 o 
   0   4  10        8.02        9.70      2.00 o 
   1   4  10       23.99       28.19      2.69 o 
   2   4  10       34.11       38.95      3.00 o 
   3   4  10       20.90       27.10      2.72 o 
   4   4  10        0.01       -0.73      2.15 o 
   5   4  10        0.09        0.22      3.67 o 
   6   4  10        1.46        3.11      2.40 o 
   7   4  10        0.09       -1.76      1.76 o 
  -7   5  10       13.99       16.69      4.80 o 
  -6   5  10        6.82       15.43      4.55 o 
  -5   5  10        1.39        1.77      2.78 o 
  -4   5  10        0.15        0.76      3.03 o 
  -3   5  10        6.29        5.45      2.30 o 
  -2   5  10       45.21       51.23      4.30 o 
  -1   5  10        0.72        1.26      3.29 o 
   0   5  10        3.48        6.30      2.56 o 
   1   5  10       10.41       10.28      2.66 o 
   2   5  10       28.14       29.57      2.90 o 
   3   5  10       16.36       18.54      2.53 o 
   4   5  10       17.06       19.96      3.09 o 
   5   5  10        2.26        2.12      2.19 o 
   6   5  10       30.62       32.24      3.56 o 
  -5   6  10        2.32        2.78      3.54 o 
  -4   6  10        9.12        8.10      7.08 o 
  -3   6  10        2.11       -1.90      2.15 o 
  -2   6  10        0.19       -1.13      2.66 o 
  -1   6  10        3.78        4.29      1.92 o 
   0   6  10        9.61       10.66      2.23 o 
   1   6  10        0.30        1.00      1.84 o 
   2   6  10        2.53        5.13      2.04 o 
   3   6  10        2.36        1.30      1.92 o 
   4   6  10        1.83        3.29      2.24 o 
  -2   7  10        1.81        2.16      1.97 o 
  -1   7  10       30.64       39.79      3.34 o 
   0   7  10        3.52        3.84      2.25 o 
   1   7  10        1.35        0.72      1.99 o 
  -5   1  11       10.04       13.51      5.56 o 
  -4   1  11       12.72       17.97      3.40 o 
  -3   1  11        0.67       -1.68      2.00 o 
  -2   1  11        0.25       -1.26      2.23 o 
  -1   1  11        1.23        1.64      2.48 o 
   0   1  11        0.02       -0.13      2.15 o 
   1   1  11       43.34       47.54      4.10 o 
   2   1  11       20.19       22.10      3.16 o 
   3   1  11        2.71       -3.41      3.41 o 
  -4   2  11        8.70       11.38      4.30 o 
  -3   2  11        6.12        3.03      3.54 o 
  -2   2  11        0.98        0.51      3.29 o 
  -1   2  11        0.20       -2.02      3.03 o 
   0   2  11       11.31       14.69      2.95 o 
   1   2  11        3.64        0.65      3.54 o 
   2   2  11       24.38       31.08      3.56 o 
   3   2  11       25.43       30.15      2.86 o 
  -3   3  11        3.67       -0.25      3.29 o 
  -2   3  11        0.21       -3.03      3.03 o 
  -1   3  11        1.81        3.79      3.54 o 
   0   3  11       10.33       10.22      2.66 o 
   1   3  11        0.47        0.61      2.06 o 
                                                 
